# Supplementary material for: Network Preservation Analysis Reveals Dysregulated Synaptic Modules and Regulatory Hubs Shared Between Alzheimer’s Disease and Temporal Lobe Epilepsy
Source: Front Genet. 2022 Mar 2;13:821343. doi: 10.3389/fgene.2022.821343 (PMC8926077; doi:10.3389/fgene.2022.821343)
Supplement: Supplementary file 4 [file Table1.XLSX]

## Sheet: S1. Datasets and sample ID info
TLE		AD		NDC
sample ID	dataset info	sample ID	dataset info	sample ID	dataset info
GSM1565578	GSE63808, hippocampus biopsy	GSM697316	GSE28146, laser captured CA1 gray matter	GSM2985540	GSE110298, hippocampus, homogenate
GSM1565579	GSE63808, hippocampus biopsy	GSM697317	GSE28146, laser captured CA1 gray matter	GSM2985507	GSE110298, hippocampus, homogenate
GSM1565580	GSE63808, hippocampus biopsy	GSM697318	GSE28146, laser captured CA1 gray matter	GSM2985508	GSE110298, hippocampus, homogenate
GSM1565581	GSE63808, hippocampus biopsy	GSM697319	GSE28146, laser captured CA1 gray matter	GSM2985509	GSE110298, hippocampus, homogenate
GSM1565582	GSE63808, hippocampus biopsy	GSM697320	GSE28146, laser captured CA1 gray matter	GSM2985510	GSE110298, hippocampus, homogenate
GSM1565583	GSE63808, hippocampus biopsy	GSM697321	GSE28146, laser captured CA1 gray matter	GSM2985511	GSE110298, hippocampus, homogenate
GSM1565584	GSE63808, hippocampus biopsy	GSM697322	GSE28146, laser captured CA1 gray matter	GSM2985512	GSE110298, hippocampus, homogenate
GSM1565585	GSE63808, hippocampus biopsy	GSM697323	GSE28146, laser captured CA1 gray matter	GSM2985513	GSE110298, hippocampus, homogenate
GSM1565586	GSE63808, hippocampus biopsy	GSM697324	GSE28146, laser captured CA1 gray matter	GSM2985514	GSE110298, hippocampus, homogenate
GSM1565587	GSE63808, hippocampus biopsy	GSM697325	GSE28146, laser captured CA1 gray matter	GSM2985515	GSE110298, hippocampus, homogenate
GSM1565588	GSE63808, hippocampus biopsy	GSM697326	GSE28146, laser captured CA1 gray matter	GSM2985516	GSE110298, hippocampus, homogenate
GSM1565589	GSE63808, hippocampus biopsy	GSM697327	GSE28146, laser captured CA1 gray matter	GSM2985517	GSE110298, hippocampus, homogenate
GSM1565590	GSE63808, hippocampus biopsy	GSM697328	GSE28146, laser captured CA1 gray matter	GSM2985518	GSE110298, hippocampus, homogenate
GSM1565591	GSE63808, hippocampus biopsy	GSM697329	GSE28146, laser captured CA1 gray matter	GSM2985519	GSE110298, hippocampus, homogenate
GSM1565592	GSE63808, hippocampus biopsy	GSM697330	GSE28146, laser captured CA1 gray matter	GSM2985520	GSE110298, hippocampus, homogenate
GSM1565593	GSE63808, hippocampus biopsy	GSM697331	GSE28146, laser captured CA1 gray matter	GSM2985521	GSE110298, hippocampus, homogenate
GSM1565594	GSE63808, hippocampus biopsy	GSM697332	GSE28146, laser captured CA1 gray matter	GSM2985522	GSE110298, hippocampus, homogenate
GSM1565595	GSE63808, hippocampus biopsy	GSM697333	GSE28146, laser captured CA1 gray matter	GSM2985523	GSE110298, hippocampus, homogenate
GSM1565596	GSE63808, hippocampus biopsy	GSM697334	GSE28146, laser captured CA1 gray matter	GSM2985524	GSE110298, hippocampus, homogenate
GSM1565597	GSE63808, hippocampus biopsy	GSM697336	GSE28146, laser captured CA1 gray matter	GSM2985525	GSE110298, hippocampus, homogenate
GSM1565598	GSE63808, hippocampus biopsy	GSM697337	GSE28146, laser captured CA1 gray matter	GSM2985526	GSE110298, hippocampus, homogenate
GSM1565599	GSE63808, hippocampus biopsy	GSM1176211	GSE48350, homogenate	GSM2985527	GSE110298, hippocampus, homogenate
GSM1565600	GSE63808, hippocampus biopsy	GSM1176212	GSE48350, homogenate	GSM2985528	GSE110298, hippocampus, homogenate
GSM1565601	GSE63808, hippocampus biopsy	GSM1176213	GSE48350, homogenate	GSM2985529	GSE110298, hippocampus, homogenate
GSM1565602	GSE63808, hippocampus biopsy	GSM1176214	GSE48350, homogenate	GSM2985530	GSE110298, hippocampus, homogenate
GSM1565603	GSE63808, hippocampus biopsy	GSM1176215	GSE48350, homogenate	GSM2985531	GSE110298, hippocampus, homogenate
GSM1565604	GSE63808, hippocampus biopsy	GSM1176216	GSE48350, homogenate	GSM2985532	GSE110298, hippocampus, homogenate
GSM1565605	GSE63808, hippocampus biopsy	GSM1176217	GSE48350, homogenate	GSM2985533	GSE110298, hippocampus, homogenate
GSM1565606	GSE63808, hippocampus biopsy	GSM1176218	GSE48350, homogenate	GSM2985534	GSE110298, hippocampus, homogenate
GSM1565607	GSE63808, hippocampus biopsy	GSM1176219	GSE48350, homogenate	GSM2985535	GSE110298, hippocampus, homogenate
GSM1565608	GSE63808, hippocampus biopsy	GSM1176220	GSE48350, homogenate	GSM2985536	GSE110298, hippocampus, homogenate
GSM1565609	GSE63808, hippocampus biopsy	GSM1176221	GSE48350, homogenate	GSM2985537	GSE110298, hippocampus, homogenate
GSM1565611	GSE63808, hippocampus biopsy	GSM1176222	GSE48350, homogenate	GSM2985538	GSE110298, hippocampus, homogenate
GSM1565612	GSE63808, hippocampus biopsy	GSM1176223	GSE48350, homogenate	GSM2985539	GSE110298, hippocampus, homogenate
GSM1565613	GSE63808, hippocampus biopsy	GSM1176224	GSE48350, homogenate	GSM300339	GSE48350, hippocampus, homogenate
GSM1565614	GSE63808, hippocampus biopsy	GSM1176225	GSE48350, homogenate	GSM300168	GSE48350, hippocampus, homogenate
GSM1565615	GSE63808, hippocampus biopsy	GSM1176226	GSE48350, homogenate	GSM300169	GSE48350, hippocampus, homogenate
GSM1565616	GSE63808, hippocampus biopsy	GSM1176227	GSE48350, homogenate	GSM300170	GSE48350, hippocampus, homogenate
GSM1565617	GSE63808, hippocampus biopsy	GSM1176228	GSE48350, homogenate	GSM300171	GSE48350, hippocampus, homogenate
GSM1565618	GSE63808, hippocampus biopsy	GSM1176229	GSE48350, homogenate	GSM300172	GSE48350, hippocampus, homogenate
GSM1565619	GSE63808, hippocampus biopsy	GSM238799	GSE5281, laser captured CA1 neurons	GSM300174	GSE48350, hippocampus, homogenate
GSM1565620	GSE63808, hippocampus biopsy	GSM238800	GSE5281, laser captured CA1 neurons	GSM300178	GSE48350, hippocampus, homogenate
GSM1565621	GSE63808, hippocampus biopsy	GSM238801	GSE5281, laser captured CA1 neurons	GSM300182	GSE48350, hippocampus, homogenate
GSM1565622	GSE63808, hippocampus biopsy	GSM238802	GSE5281, laser captured CA1 neurons	GSM300185	GSE48350, hippocampus, homogenate
GSM1565623	GSE63808, hippocampus biopsy	GSM238804	GSE5281, laser captured CA1 neurons	GSM300187	GSE48350, hippocampus, homogenate
GSM1565624	GSE63808, hippocampus biopsy	GSM238805	GSE5281, laser captured CA1 neurons	GSM300190	GSE48350, hippocampus, homogenate
GSM1565625	GSE63808, hippocampus biopsy	GSM238806	GSE5281, laser captured CA1 neurons	GSM300193	GSE48350, hippocampus, homogenate
GSM1565626	GSE63808, hippocampus biopsy	GSM238807	GSE5281, laser captured CA1 neurons	GSM300205	GSE48350, hippocampus, homogenate
GSM1565627	GSE63808, hippocampus biopsy	GSM238808	GSE5281, laser captured CA1 neurons	GSM300209	GSE48350, hippocampus, homogenate
GSM1565628	GSE63808, hippocampus biopsy			GSM300215	GSE48350, hippocampus, homogenate
GSM1565629	GSE63808, hippocampus biopsy	OUTLIERS		GSM300219	GSE48350, hippocampus, homogenate
GSM1565630	GSE63808, hippocampus biopsy	GSM238803		GSM300223	GSE48350, hippocampus, homogenate
GSM1565631	GSE63808, hippocampus biopsy			GSM300227	GSE48350, hippocampus, homogenate
GSM1565632	GSE63808, hippocampus biopsy			GSM300231	GSE48350, hippocampus, homogenate
GSM1565633	GSE63808, hippocampus biopsy			GSM300235	GSE48350, hippocampus, homogenate
GSM1565634	GSE63808, hippocampus biopsy			GSM300239	GSE48350, hippocampus, homogenate
GSM1565635	GSE63808, hippocampus biopsy			GSM300243	GSE48350, hippocampus, homogenate
GSM1565636	GSE63808, hippocampus biopsy			GSM300268	GSE48350, hippocampus, homogenate
GSM1565637	GSE63808, hippocampus biopsy			GSM300272	GSE48350, hippocampus, homogenate
GSM1565638	GSE63808, hippocampus biopsy			GSM300280	GSE48350, hippocampus, homogenate
GSM1565639	GSE63808, hippocampus biopsy			GSM300286	GSE48350, hippocampus, homogenate
GSM1565640	GSE63808, hippocampus biopsy			GSM300290	GSE48350, hippocampus, homogenate
GSM1565641	GSE63808, hippocampus biopsy			GSM300294	GSE48350, hippocampus, homogenate
GSM1565642	GSE63808, hippocampus biopsy			GSM300298	GSE48350, hippocampus, homogenate
GSM1565643	GSE63808, hippocampus biopsy			GSM300305	GSE48350, hippocampus, homogenate
GSM1565644	GSE63808, hippocampus biopsy			GSM300309	GSE48350, hippocampus, homogenate
GSM1565645	GSE63808, hippocampus biopsy			GSM300313	GSE48350, hippocampus, homogenate
GSM1565646	GSE63808, hippocampus biopsy			GSM300317	GSE48350, hippocampus, homogenate
GSM1565647	GSE63808, hippocampus biopsy			GSM300321	GSE48350, hippocampus, homogenate
GSM1565648	GSE63808, hippocampus biopsy			GSM300325	GSE48350, hippocampus, homogenate
GSM1565649	GSE63808, hippocampus biopsy			GSM300329	GSE48350, hippocampus, homogenate
GSM1565650	GSE63808, hippocampus biopsy			GSM300333	GSE48350, hippocampus, homogenate
GSM1565651	GSE63808, hippocampus biopsy			GSM119640	GSE5281, laser captured CA1 neurons
GSM1565652	GSE63808, hippocampus biopsy			GSM119628	GSE5281, laser captured CA1 neurons
GSM1565653	GSE63808, hippocampus biopsy			GSM119629	GSE5281, laser captured CA1 neurons
GSM1565654	GSE63808, hippocampus biopsy			GSM119631	GSE5281, laser captured CA1 neurons
GSM1565655	GSE63808, hippocampus biopsy			GSM119632	GSE5281, laser captured CA1 neurons
GSM1565656	GSE63808, hippocampus biopsy			GSM119633	GSE5281, laser captured CA1 neurons
GSM1565657	GSE63808, hippocampus biopsy			GSM119635	GSE5281, laser captured CA1 neurons
GSM1565658	GSE63808, hippocampus biopsy			GSM119636	GSE5281, laser captured CA1 neurons
GSM1565659	GSE63808, hippocampus biopsy			GSM119637	GSE5281, laser captured CA1 neurons
GSM1565660	GSE63808, hippocampus biopsy			GSM119638	GSE5281, laser captured CA1 neurons
GSM1565661	GSE63808, hippocampus biopsy			GSM119639	GSE5281, laser captured CA1 neurons
GSM1565662	GSE63808, hippocampus biopsy
GSM1565663	GSE63808, hippocampus biopsy			outliers
GSM1565664	GSE63808, hippocampus biopsy			GSM300197
GSM1565665	GSE63808, hippocampus biopsy			GSM300225
GSM1565666	GSE63808, hippocampus biopsy			GSM300262
GSM1565667	GSE63808, hippocampus biopsy			GSM119630
GSM1565668	GSE63808, hippocampus biopsy			GSM119634
GSM1565669	GSE63808, hippocampus biopsy
GSM1565670	GSE63808, hippocampus biopsy
GSM1565671	GSE63808, hippocampus biopsy
GSM1565672	GSE63808, hippocampus biopsy
GSM1565673	GSE63808, hippocampus biopsy
GSM1565674	GSE63808, hippocampus biopsy
GSM1565675	GSE63808, hippocampus biopsy
GSM1565676	GSE63808, hippocampus biopsy
GSM1565677	GSE63808, hippocampus biopsy
GSM1565678	GSE63808, hippocampus biopsy
GSM1565679	GSE63808, hippocampus biopsy
GSM1565680	GSE63808, hippocampus biopsy
GSM1565681	GSE63808, hippocampus biopsy
GSM1565682	GSE63808, hippocampus biopsy
GSM1565683	GSE63808, hippocampus biopsy
GSM1565685	GSE63808, hippocampus biopsy
GSM1565686	GSE63808, hippocampus biopsy
GSM1565687	GSE63808, hippocampus biopsy
GSM1565688	GSE63808, hippocampus biopsy
GSM1565689	GSE63808, hippocampus biopsy
GSM1565690	GSE63808, hippocampus biopsy
GSM1565691	GSE63808, hippocampus biopsy
GSM1565692	GSE63808, hippocampus biopsy
GSM1565693	GSE63808, hippocampus biopsy
GSM1565694	GSE63808, hippocampus biopsy
GSM1565695	GSE63808, hippocampus biopsy
GSM1565696	GSE63808, hippocampus biopsy
GSM1565697	GSE63808, hippocampus biopsy
GSM1565698	GSE63808, hippocampus biopsy
GSM1565699	GSE63808, hippocampus biopsy
GSM1565700	GSE63808, hippocampus biopsy
GSM1565701	GSE63808, hippocampus biopsy
GSM1565702	GSE63808, hippocampus biopsy
GSM1565703	GSE63808, hippocampus biopsy
GSM1565704	GSE63808, hippocampus biopsy
GSM1565705	GSE63808, hippocampus biopsy
GSM1565706	GSE63808, hippocampus biopsy
outliers
GSM1565684

## Sheet: S2. TLE module annotation
Yellow, metabolic pathways					Turquoise, synaptic signalling					Tan, neurogenesis, seizure					Salmon, phagosome					Red, myelination					Purple, immune system					Pink, intracellular transport					Midnightblue, secretion					Magenta, apoptosis					Lightcyan, mitochondrion
ENTREZ GENE ID	source	term_name	term_id	adjusted_p_value	ENTREZ GENE ID	source	term_name	term_id	adjusted_p_value	ENTREZ GENE ID	source	term_name	term_id	adjusted_p_value	ENTREZ GENE ID	source	term_name	term_id	adjusted_p_value	ENTREZ GENE ID	source	term_name	term_id	adjusted_p_value	ENTREZ GENE ID	source	term_name	term_id	adjusted_p_value	ENTREZ GENE ID	source	term_name	term_id	adjusted_p_value	ENTREZ GENE ID	source	term_name	term_id	adjusted_p_value	ENTREZ GENE ID	source	term_name	term_id	adjusted_p_value	ENTREZ GENE ID	source	term_name	term_id	adjusted_p_value
1499	GO:MF	RNA binding	GO:0003723	5.30658e-05	115557	GO:MF	syntaxin-1 binding	GO:0017075	2.07822e-07	80207	GO:BP	neuron development	GO:0048666	0.00123927	84466	GO:MF	cytoskeletal protein binding	GO:0008092	0.00792898	9670	GO:MF	lipid binding	GO:0008289	0.00551744	240	GO:MF	signaling receptor binding	GO:0005102	1.55231e-06	23517	GO:MF	RNA binding	GO:0003723	0.00261705	8460	GO:MF	calcium-dependent protein binding	GO:0048306	4.77261e-05	10912	GO:BP	regulation of signal transduction	GO:0009966	2.23349e-06	10313	GO:BP	aerobic respiration	GO:0009060	0.00211978
51566	GO:MF	protein binding	GO:0005515	0.000188962	54536	GO:MF	cytoskeletal protein binding	GO:0008092	2.15383e-07	79982	GO:BP	neuron projection development	GO:0031175	0.00123927	9499	GO:MF	actin binding	GO:0003779	0.0209221	9134	GO:MF	transporter activity	GO:0005215	0.0189843	10068	GO:MF	peptide antigen binding	GO:0042605	2.03574e-06	7203	GO:BP	protein-containing complex subunit organization	GO:0043933	0.00428491	4256	GO:MF	intramembrane lipid transporter activity	GO:0140303	0.000522536	5187	GO:BP	regulation of response to stimulus	GO:0048583	2.23349e-06	1345	GO:BP	oxidative phosphorylation	GO:0006119	0.00227054
10325	GO:MF	proton-transporting ATP synthase activity, rotational mechanism	GO:0046933	0.000188962	10409	GO:MF	cation transmembrane transporter activity	GO:0008324	2.15383e-07	2849	GO:BP	nervous system development	GO:0007399	0.0112023	84886	GO:MF	kinase activator activity	GO:0019209	0.0209221	4296	GO:MF	structural constituent of myelin sheath	GO:0019911	0.0222956	3689	GO:MF	MHC class II protein complex binding	GO:0023026	2.99046e-06	84896	GO:BP	intracellular transport	GO:0046907	0.00633976	1837	GO:MF	cadherin binding	GO:0045296	0.000544877	2872	GO:BP	regulation of cell death	GO:0010941	2.37446e-05	57630	GO:BP	cellular respiration	GO:0045333	0.00227054
90417	GO:MF	nucleocytoplasmic carrier activity	GO:0140142	0.000326051	10057	GO:MF	inorganic molecular entity transmembrane transporter activity	GO:0015318	2.15383e-07	9701	GO:BP	neuron differentiation	GO:0030182	0.0112023	4047	GO:MF	protein kinase activator activity	GO:0030295	0.0209221	23148	GO:MF	cytoskeletal protein binding	GO:0008092	0.0222956	81622	GO:MF	protein-containing complex binding	GO:0044877	4.71141e-06	2287	GO:BP	protein-containing complex assembly	GO:0065003	0.012554	51435	GO:MF	peptidase inhibitor activity	GO:0030414	0.000882985	84913	GO:BP	regulation of apoptotic process	GO:0042981	2.37446e-05	2550	GO:BP	aerobic electron transport chain	GO:0019646	0.00227054
83605	GO:MF	oxidoreductase activity, acting on a sulfur group of donors, NAD(P) as acceptor	GO:0016668	0.000326051	3845	GO:MF	inorganic cation transmembrane transporter activity	GO:0022890	2.53973e-07	79699	GO:BP	regulation of AV node cell action potential	GO:0098904	0.0212591	6720	GO:MF	enzyme activator activity	GO:0008047	0.0480491	222223	GO:MF	cell-cell adhesion mediator activity	GO:0098632	0.0222956	3111	GO:MF	TAP binding	GO:0046977	7.47735e-06	6229	GO:BP	cellular component biogenesis	GO:0044085	0.0136997	9531	GO:MF	endopeptidase inhibitor activity	GO:0004866	0.000882985	133584	GO:BP	regulation of epithelial cell differentiation	GO:0030856	2.37446e-05	29078	GO:BP	ATP synthesis coupled electron transport	GO:0042773	0.0022785
123016	GO:MF	structural constituent of ribosome	GO:0003735	0.000326051	25953	GO:MF	protein binding	GO:0005515	2.76687e-07	23362	GO:BP	cell projection morphogenesis	GO:0048858	0.0269589	4638	KEGG	Phagosome	KEGG:04145	0.0120331	26022	GO:MF	identical protein binding	GO:0042802	0.0261413	63940	GO:MF	MHC protein complex binding	GO:0023023	1.24184e-05	10096	GO:BP	cellular metabolic process	GO:0044237	0.0335255	79971	GO:MF	endopeptidase regulator activity	GO:0061135	0.000882985	639	GO:BP	regulation of signaling	GO:0023051	2.37446e-05	5521	GO:BP	mitochondrial ATP synthesis coupled electron transport	GO:0042775	0.0022785
5862	GO:MF	protein carrier activity	GO:0140597	0.000414908	1327	GO:MF	ion transmembrane transporter activity	GO:0015075	5.52839e-07	91057	GO:BP	neuron projection morphogenesis	GO:0048812	0.0269589	2317					89853	GO:MF	cell adhesion mediator activity	GO:0098631	0.0354301	963	GO:MF	identical protein binding	GO:0042802	0.000299996	9295	GO:BP	RNA processing	GO:0006396	0.0335255	977	GO:MF	cadherin binding involved in cell-cell adhesion	GO:0098641	0.000882985	89790	GO:BP	tissue development	GO:0009888	2.37446e-05	8803	GO:BP	electron transport chain	GO:0022900	0.00265155
522	GO:MF	proton channel activity	GO:0015252	0.000521623	64208	GO:MF	ATPase-coupled cation transmembrane transporter activity	GO:0019829	1.0806e-06	51760	GO:BP	generation of neurons	GO:0048699	0.0269589	6788					7869	GO:MF	mechanosensitive ion channel activity	GO:0008381	0.0497693	3936	GO:MF	immune receptor activity	GO:0140375	0.000339627	9782	GO:BP	ribonucleoprotein complex biogenesis	GO:0022613	0.0417378	64855	GO:MF	cell adhesion molecule binding	GO:0050839	0.000997425	27106	GO:BP	regulation of cell communication	GO:0010646	2.37446e-05	116372	GO:BP	respiratory electron transport chain	GO:0022904	0.00366876
11319	GO:MF	molecular carrier activity	GO:0140104	0.00117986	8050	GO:MF	glutamate receptor binding	GO:0035254	1.26901e-06	1983	GO:BP	plasma membrane bounded cell projection morphogenesis	GO:0120039	0.0269589	58526					6663	GO:BP	axon ensheathment	GO:0008366	4.02827e-14	7045	GO:MF	MHC class II receptor activity	GO:0032395	0.000363342	6950	GO:CC	membrane-bounded organelle	GO:0043227	0.000227363	6774	GO:MF	peptidase regulator activity	GO:0061134	0.00160591	6591	GO:BP	response to stimulus	GO:0050896	2.37446e-05	3964	GO:BP	energy derivation by oxidation of organic compounds	GO:0015980	0.00669048
351	GO:MF	protein-disulfide reductase activity	GO:0015035	0.00177253	9556	GO:MF	proton transmembrane transporter activity	GO:0015078	4.36406e-06	79647	GO:BP	plasma membrane bounded cell projection organization	GO:0120036	0.0269589	9220					28232	GO:BP	ensheathment of neurons	GO:0007272	4.02827e-14	51816	GO:MF	T cell receptor binding	GO:0042608	0.000952534	23562	GO:CC	intracellular membrane-bounded organelle	GO:0043231	0.000227363	710	GO:MF	phospholipase A2 inhibitor activity	GO:0019834	0.00278992	5996	GO:BP	apoptotic process	GO:0006915	2.52912e-05	10005	GO:BP	protein-containing complex assembly	GO:0065003	0.0290159
57801	GO:MF	protein-disulfide reductase (NAD(P)) activity	GO:0047134	0.00240995	400451	GO:MF	ATPase activity, coupled to transmembrane movement of ions, rotational mechanism	GO:0044769	7.58106e-06	6942	GO:BP	cell projection organization	GO:0030030	0.0269589	157638					1785	GO:BP	oligodendrocyte differentiation	GO:0048709	4.02827e-14	2212	GO:MF	arachidonate 5-lipoxygenase activity	GO:0004051	0.00105271	23029	GO:CC	intracellular organelle	GO:0043229	0.000227363	10630	GO:MF	enzyme inhibitor activity	GO:0004857	0.0039375	28984	GO:BP	signal transduction	GO:0007165	2.62366e-05	5910	GO:BP	mitochondrial respiratory chain complex assembly	GO:0033108	0.0290159
51324	GO:MF	structural molecule activity	GO:0005198	0.00280458	10458	GO:MF	proton-transporting ATPase activity, rotational mechanism	GO:0046961	7.58106e-06	2891	GO:BP	cell part morphogenesis	GO:0032990	0.0305692	29954					9586	GO:BP	myelination	GO:0042552	3.89943e-13	2995	GO:MF	peptide binding	GO:0042277	0.00136677	9406	GO:CC	organelle	GO:0043226	0.000375316	389	GO:MF	cytochrome-b5 reductase activity, acting on NAD(P)H	GO:0004128	0.00484717	1119	GO:BP	regulation of programmed cell death	GO:0043067	2.95931e-05	55312	GO:BP	ATP metabolic process	GO:0046034	0.0325316
2181	GO:MF	proton transmembrane transporter activity	GO:0015078	0.0040627	527	GO:MF	ATPase-coupled ion transmembrane transporter activity	GO:0042625	7.58106e-06	2562	GO:BP	neurogenesis	GO:0022008	0.0328121	7058					3920	GO:BP	gliogenesis	GO:0042063	3.7473e-12	3105	GO:MF	peptidase activator activity	GO:0016504	0.00203215	6647	GO:CC	intracellular anatomical structure	GO:0005622	0.000842897	196527	GO:MF	serine-type endopeptidase inhibitor activity	GO:0004867	0.00484717	23612	GO:BP	regulation of multicellular organismal process	GO:0051239	4.42149e-05	11215	GO:BP	cellular protein-containing complex assembly	GO:0034622	0.0335657
4942	GO:MF	disulfide oxidoreductase activity	GO:0015036	0.00460819	6623	GO:MF	transmembrane transporter activity	GO:0022857	1.01157e-05	5791	GO:BP	motor neuron axon guidance	GO:0008045	0.0433364	26064					9710	GO:BP	glial cell differentiation	GO:0010001	3.7473e-12	8635	GO:MF	TAP2 binding	GO:0046979	0.00247289	7266	GO:CC	nucleoplasm	GO:0005654	0.00650605	716	GO:MF	phospholipid scramblase activity	GO:0017128	0.00818657	29923	GO:BP	cell death	GO:0008219	4.58119e-05	55711	GO:BP	protein-containing complex subunit organization	GO:0043933	0.0335657
534	GO:MF	oxidoreductase activity, acting on a sulfur group of donors	GO:0016667	0.00645311	114787	GO:MF	voltage-gated ion channel activity	GO:0005244	1.01157e-05	114786	GO:CC	postsynaptic density	GO:0014069	0.0139737	29763					8898	GO:BP	nervous system development	GO:0007399	1.3597e-11	942	GO:MF	peptidase activator activity involved in apoptotic process	GO:0016505	0.00305775	1738	GO:CC	mitochondrial envelope	GO:0005740	0.00650605	81035	GO:MF	oxidoreductase activity, acting on NAD(P)H, heme protein as acceptor	GO:0016653	0.00818657	54541	GO:BP	positive regulation of cell differentiation	GO:0045597	4.72156e-05	60496	GO:BP	organelle organization	GO:0006996	0.0366844
7067	GO:MF	protein-containing complex binding	GO:0044877	0.00822688	9678	GO:MF	voltage-gated channel activity	GO:0022832	1.02393e-05	57689	GO:CC	asymmetric synapse	GO:0032279	0.0139737	10541					64856	GO:BP	neurogenesis	GO:0022008	1.53918e-10	58191	GO:MF	integrin binding	GO:0005178	0.00318568	26012	GO:CC	cytosol	GO:0005829	0.00650605	358	GO:MF	cell-cell adhesion mediator activity	GO:0098632	0.00818657	11213	GO:BP	regulation of intracellular signal transduction	GO:1902531	5.04769e-05	1347	GO:BP	cellular component assembly	GO:0022607	0.0453365
10099	GO:MF	enzyme binding	GO:0019899	0.0121442	50614	GO:MF	tubulin binding	GO:0015631	1.10385e-05	10955	GO:CC	neuron to neuron synapse	GO:0098984	0.0139737	26959					124222	GO:BP	central nervous system myelination	GO:0022010	3.58696e-10	397	GO:MF	amide binding	GO:0033218	0.00496977	122553	GO:CC	nuclear lumen	GO:0031981	0.00650605	6275	GO:MF	phospholipid transporter activity	GO:0005548	0.00971722	8692	GO:BP	signaling	GO:0023052	5.04769e-05	11275	GO:CC	mitochondrion	GO:0005739	0.000435129
427	GO:MF	structural constituent of cytoskeleton	GO:0005200	0.0121442	5170	GO:MF	pyrophosphate hydrolysis-driven proton transmembrane transporter activity	GO:0009678	1.46263e-05	9353	GO:CC	postsynaptic specialization	GO:0099572	0.0139737	8812					6050	GO:BP	axon ensheathment in central nervous system	GO:0032291	3.58696e-10	706	GO:MF	antigen binding	GO:0003823	0.00516183	51308	GO:CC	intracellular organelle lumen	GO:0070013	0.00708353	1117	GO:MF	phospholipase inhibitor activity	GO:0004859	0.0100261	25909	GO:BP	programmed cell death	GO:0012501	8.23839e-05	8867	GO:CC	mitochondrial respirasome	GO:0005746	0.000435129
10094	GO:MF	box C/D RNA binding	GO:0034512	0.0181979	2258	GO:MF	SNARE binding	GO:0000149	1.68831e-05	51209	GO:CC	postsynapse	GO:0098794	0.0237931	79957					55323	GO:BP	oligodendrocyte development	GO:0014003	5.81345e-10	54504	GO:MF	TAP1 binding	GO:0046978	0.00901739	23089	GO:CC	organelle lumen	GO:0043233	0.00708353	8407	GO:MF	protease binding	GO:0002020	0.0100261	6503	GO:BP	cellular response to stimulus	GO:0051716	8.38654e-05	23158	GO:CC	mitochondrial inner membrane	GO:0005743	0.000435129
9526	GO:MF	electron transfer activity	GO:0009055	0.02378	25758	GO:MF	syntaxin binding	GO:0019905	1.73756e-05	200407	GO:CC	synapse	GO:0045202	0.0264126	3021					286262	GO:BP	glial cell development	GO:0021782	1.89849e-07	7940	GO:MF	actin binding	GO:0003779	0.0113556	18	GO:CC	mitochondrial membrane	GO:0031966	0.00708353	56241	GO:MF	cell adhesion mediator activity	GO:0098631	0.0107689	9457	GO:BP	intracellular signal transduction	GO:0035556	8.65022e-05	8195	GO:CC	respirasome	GO:0070469	0.000435129
54460	GO:MF	nuclear import signal receptor activity	GO:0061608	0.0248187	84959	GO:MF	nucleotide binding	GO:0000166	1.9339e-05	126282	GO:CC	HOPS complex	GO:0030897	0.0445232	4000					285527	GO:BP	regulation of nervous system development	GO:0051960	8.57185e-07	1075	GO:MF	protein binding	GO:0005515	0.0113556	9541	GO:CC	membrane-enclosed lumen	GO:0031974	0.00708353	303	GO:MF	S100 protein binding	GO:0044548	0.0118895	11326	GO:BP	cell communication	GO:0007154	0.000119199	6921	GO:CC	organelle inner membrane	GO:0019866	0.000775497
9570	GO:MF	cell adhesion molecule binding	GO:0050839	0.0282772	783	GO:MF	nucleoside phosphate binding	GO:1901265	1.9339e-05	85019	GO:CC	cell junction	GO:0030054	0.0445232	9679					63895	GO:BP	generation of neurons	GO:0048699	1.63672e-06	3122	GO:MF	beta-2-microglobulin binding	GO:0030881	0.0113556	1009	GO:CC	nucleus	GO:0005634	0.0230791	5920	GO:MF	lipid transporter activity	GO:0005319	0.0147389	85464	GO:BP	cell migration	GO:0016477	0.000119199	5217	GO:CC	mitochondrial membrane	GO:0031966	0.000966408
90843	GO:MF	ubiquitin protein ligase binding	GO:0031625	0.0400958	4884	GO:MF	small molecule binding	GO:0036094	3.22137e-05	83752	KEGG	Retrograde endocannabinoid signaling	KEGG:04723	0.00124769	1593					116448	GO:BP	regulation of neurogenesis	GO:0050767	4.37694e-06	1890	GO:MF	MHC protein binding	GO:0042287	0.0206207	63905	GO:CC	envelope	GO:0031975	0.0245468	57048	GO:MF	lipase inhibitor activity	GO:0055102	0.0154615	10797	GO:BP	positive regulation of developmental process	GO:0051094	0.000119199	29089	GO:CC	inner mitochondrial membrane protein complex	GO:0098800	0.00131712
51501	GO:MF	protein phosphatase binding	GO:0019903	0.0400958	103910	GO:MF	purine ribonucleotide binding	GO:0032555	3.31324e-05	158038	KEGG	Morphine addiction	KEGG:05032	0.00124769	5962					93377	GO:BP	system development	GO:0048731	6.40568e-06	10875	GO:MF	IgG binding	GO:0019864	0.0211249	10621	GO:CC	organelle envelope	GO:0031967	0.0245468	7076	GO:MF	calcium ion binding	GO:0005509	0.0154615	4609	GO:BP	regulation of cell differentiation	GO:0045595	0.000151468	51527	GO:CC	mitochondrial envelope	GO:0005740	0.00131712
6638	GO:MF	nuclear export signal receptor activity	GO:0005049	0.0406113	6376	GO:MF	purine ribonucleoside triphosphate binding	GO:0035639	4.45412e-05	56899	KEGG	GABAergic synapse	KEGG:04727	0.00124769	55719					23187	GO:BP	cell development	GO:0048468	7.46252e-06	84868	GO:MF	Toll-like receptor binding	GO:0035325	0.029541	998	GO:CC	mitochondrion	GO:0005739	0.0283902	302	GO:MF	cargo receptor activity	GO:0038024	0.0203927	163702	GO:BP	locomotion	GO:0040011	0.000181162	23246	GO:CC	respiratory chain complex	GO:0098803	0.00221092
25852	GO:MF	cadherin binding	GO:0045296	0.0416877	50855	GO:MF	purine nucleotide binding	GO:0017076	4.79312e-05	23543	KEGG	Circadian entrainment	KEGG:04713	0.00141809	9341					11145	GO:BP	central nervous system development	GO:0007417	1.35614e-05	3108	GO:MF	lipid binding	GO:0008289	0.0382131	55854	GO:CC	zona pellucida receptor complex	GO:0002199	0.0294742	6277	GO:MF	protein binding	GO:0005515	0.0231185	1906	GO:BP	vasculature development	GO:0001944	0.000205203	5805	GO:CC	oxidoreductase complex	GO:1990204	0.00619972
85300	GO:BP	intracellular transport	GO:0046907	1.00043e-13	2002	GO:MF	ribonucleotide binding	GO:0032553	4.89686e-05	10681	KEGG	Nicotine addiction	KEGG:05033	0.0141913	1793					5129	GO:BP	regulation of glial cell differentiation	GO:0045685	2.27178e-05	64098	GO:MF	low-density lipoprotein particle receptor activity	GO:0005041	0.0382131	29978	GO:CC	glycosylphosphatidylinositol-N-acetylglucosaminyltransferase (GPI-GnT) complex	GO:0000506	0.0294742	8992	GO:MF	ATPase-coupled intramembrane lipid transporter activity	GO:0140326	0.0298711	28999	GO:BP	cellular response to chemical stimulus	GO:0070887	0.000270609	533	GO:CC	organelle	GO:0043226	0.00669644
27243	GO:BP	cellular localization	GO:0051641	9.12092e-11	7337	GO:MF	primary active transmembrane transporter activity	GO:0015399	4.97398e-05	56255	KEGG	Serotonergic synapse	KEGG:04726	0.0232046	79817					374291	GO:BP	positive regulation of neurogenesis	GO:0050769	3.47091e-05	29108	GO:MF	cysteine-type endopeptidase activity involved in apoptotic process	GO:0097153	0.0401014	55605	GO:CC	ribosomal subunit	GO:0044391	0.0424042	1728	GO:MF	bone sialoprotein binding	GO:0044730	0.0329568	5166	GO:BP	anatomical structure morphogenesis	GO:0009653	0.000289262	55245	GO:CC	cytoplasm	GO:0005737	0.00669644
6733	GO:BP	establishment of localization in cell	GO:0051649	1.42579e-10	283576	GO:MF	transporter activity	GO:0005215	5.87047e-05	27072	REAC	GABA receptor activation	REAC:R-HSA-977443	0.000556134	7439					3991	GO:BP	regulation of gliogenesis	GO:0014013	3.47091e-05	112616	GO:MF	cysteine-type endopeptidase activator activity involved in apoptotic process	GO:0008656	0.0401014	8836	GO:CC	protein-containing complex	GO:0032991	0.0424042	4129	GO:MF	DNA/DNA annealing activity	GO:1990814	0.0329568	114885	GO:BP	positive regulation of epithelial cell differentiation	GO:0030858	0.000289402	51138	GO:CC	intracellular anatomical structure	GO:0005622	0.00876989
9589	GO:BP	protein localization	GO:0008104	4.58446e-09	114915	GO:MF	ATPase-coupled transmembrane transporter activity	GO:0042626	0.000123254	57118	REAC	Neurotransmitter receptors and postsynaptic signal transmission	REAC:R-HSA-112314	0.00796857	81628					5860	GO:BP	regulation of cell development	GO:0060284	8.47869e-05	10870	GO:MF	protein homodimerization activity	GO:0042803	0.042128	9847	GO:CC	chaperonin-containing T-complex	GO:0005832	0.0424042	23471	GO:MF	nitric oxide transmembrane transporter activity	GO:0030184	0.0329568	51267	GO:BP	regulation of cell population proliferation	GO:0042127	0.000314474	10923	GO:CC	mitochondrial respiratory chain complex III	GO:0005750	0.00876989
57184	GO:BP	protein-containing complex subunit organization	GO:0043933	4.84689e-09	401190	GO:MF	molecular function regulator	GO:0098772	0.000126697	114804	REAC	Transmission across Chemical Synapses	REAC:R-HSA-112315	0.0245927	4144					4650	GO:BP	positive regulation of gliogenesis	GO:0014015	0.000101991	2633	GO:MF	peptide transmembrane transporter activity	GO:1904680	0.0427273	221895	GO:CC	transcription factor TFIIH core complex	GO:0000439	0.0471816	1727	GO:MF	phosphatidylcholine binding	GO:0031210	0.0386349	10252	GO:BP	cell surface receptor signaling pathway	GO:0007166	0.00033056	3751	GO:CC	intracellular organelle	GO:0043229	0.00876989
83658	GO:BP	establishment of localization	GO:0051234	5.35314e-09	3831	GO:MF	voltage-gated cation channel activity	GO:0022843	0.000146946	129684	REAC	Activation of GABAB receptors	REAC:R-HSA-991365	0.0263492	5364					57636	GO:BP	cellular developmental process	GO:0048869	0.000127622	7941	GO:MF	lipase inhibitor activity	GO:0055102	0.0453344	51665	HP	Loss of Purkinje cells in the cerebellar vermis	HP:0007001	0.0127721	2799	GO:MF	quaternary ammonium group binding	GO:0050997	0.0386349	1051	GO:BP	positive regulation of biological process	GO:0048518	0.000525115	7532	GO:CC	respiratory chain complex III	GO:0045275	0.00876989
80006	GO:BP	cellular macromolecule localization	GO:0070727	5.35314e-09	79772	GO:MF	microtubule binding	GO:0008017	0.000160107	64282	REAC	GABA B receptor activation	REAC:R-HSA-977444	0.0263492	114785					10826	GO:BP	cell differentiation	GO:0030154	0.000127622	54209	GO:MF	lipoprotein particle receptor activity	GO:0030228	0.0453344	10302	HP	Tremor	HP:0001337	0.0480637	1192	GO:MF	protein-tyrosine sulfotransferase activity	GO:0008476	0.048161	1647	GO:BP	cell motility	GO:0048870	0.000551437	7381	GO:CC	membrane protein complex	GO:0098796	0.00877346
23582	GO:BP	cellular protein localization	GO:0034613	8.36655e-09	5297	GO:MF	anion binding	GO:0043168	0.000184692	201895	HP	Epileptic encephalopathy	HP:0200134	0.000583974	105					64423	GO:BP	neuron differentiation	GO:0030182	0.000127622	79630	GO:BP	immune system process	GO:0002376	4.49169e-35	3682	HP	Hypoplasia of the corpus callosum	HP:0002079	0.0480637	5104	GO:MF	phosphatidylserine floppase activity	GO:0090556	0.048161	1831	GO:BP	localization of cell	GO:0051674	0.000551437	60592	GO:CC	mitochondrial protein-containing complex	GO:0098798	0.0109341
8813	GO:BP	transport	GO:0006810	1.27938e-08	146378	GO:MF	ionotropic glutamate receptor binding	GO:0035255	0.000184692	23032	HP	EEG with generalized epileptiform discharges	HP:0011198	0.000583974	79415					274	GO:BP	positive regulation of cell development	GO:0010720	0.000131289	199	GO:BP	immune response	GO:0006955	2.33333e-32	85403	HP	Upper motor neuron dysfunction	HP:0002493	0.0480637	1476	GO:MF	structural constituent of bone	GO:0008147	0.048161	55273	GO:BP	enzyme linked receptor protein signaling pathway	GO:0007167	0.000568287	7336	GO:CC	organelle envelope	GO:0031967	0.01763
146880	GO:BP	establishment of protein localization	GO:0045184	1.27938e-08	488	GO:MF	ion channel activity	GO:0005216	0.00018698	246243	HP	Interictal EEG abnormality	HP:0025373	0.000633997	5869					1902	GO:BP	positive regulation of nervous system development	GO:0051962	0.000242415	53827	GO:BP	leukocyte activation	GO:0045321	3.48908e-27	57129	HP	Involuntary movements	HP:0004305	0.0480637	3133	GO:MF	protein-lipid complex binding	GO:0071814	0.048161	1490	GO:BP	response to oxygen-containing compound	GO:1901700	0.000616607	92815	GO:CC	envelope	GO:0031975	0.01763
24148	GO:BP	membrane organization	GO:0061024	1.8394e-08	2805	GO:MF	calmodulin binding	GO:0005516	0.00018698	54715	HP	Interictal epileptiform activity	HP:0011182	0.000633997	65125					8495	GO:BP	multicellular organism development	GO:0007275	0.000310705	5880	GO:BP	cell activation	GO:0001775	4.58945e-26	22928	HP	Abnormality of higher mental function	HP:0011446	0.0480637	2014	GO:MF	carbon dioxide transmembrane transporter activity	GO:0035379	0.048161	1316	GO:BP	circulatory system development	GO:0072359	0.000616607	261726	GO:CC	cytochrome complex	GO:0070069	0.046389
84817	GO:BP	macromolecule localization	GO:0033036	2.23139e-08	54849	GO:MF	GTP binding	GO:0005525	0.000189521	6326	HP	Clonic seizure	HP:0020221	0.001516	4926					133121	GO:BP	anatomical structure development	GO:0048856	0.000493147	3428	GO:BP	leukocyte activation involved in immune response	GO:0002366	2.31413e-24	124044					19	GO:MF	lipoprotein particle binding	GO:0071813	0.048161	8819	GO:BP	cellular response to organic substance	GO:0071310	0.000616607	51067	GO:CC	organelle membrane	GO:0031090	0.0488279
3276	GO:BP	intracellular protein transport	GO:0006886	2.23139e-08	112812	GO:MF	carbohydrate derivative binding	GO:0097367	0.000189521	1016	HP	Febrile seizure (within the age range of 3 months to 6 years)	HP:0002373	0.00215203	1573					23097	GO:BP	regulation of plasma membrane bounded cell projection organization	GO:0120035	0.00057141	968	GO:BP	cell activation involved in immune response	GO:0002263	2.34645e-24	8615					10801	GO:MF	apolipoprotein A-I receptor activity	GO:0034188	0.048161	2857	GO:BP	regulation of catalytic activity	GO:0050790	0.000616607	7277	KEGG	Oxidative phosphorylation	KEGG:00190	3.28217e-05
2776	GO:BP	cellular component organization or biogenesis	GO:0071840	1.42369e-07	2675	GO:MF	gated channel activity	GO:0022836	0.000205405	221692	HP	Infection-related seizure	HP:0032892	0.00215203	23344					92291	GO:BP	regulation of cell projection organization	GO:0031344	0.000844962	3965	GO:BP	immune effector process	GO:0002252	6.81843e-23	7769					388115	GO:MF	lead ion binding	GO:0032791	0.048161	6446	GO:BP	regulation of multicellular organismal development	GO:2000026	0.000824028	4738	KEGG	Alzheimer disease	KEGG:05010	7.6611e-05
51622	GO:BP	protein transport	GO:0015031	2.98108e-07	25849	GO:MF	nucleoside-triphosphatase activity	GO:0017111	0.000210067	144165	HP	Seizure precipitated by febrile infection	HP:0032894	0.00215203	9650					118663	GO:BP	regulation of myelination	GO:0031641	0.00104351	10577	GO:BP	regulation of immune system process	GO:0002682	1.59018e-22	5126					143	GO:MF	identical protein binding	GO:0042802	0.048161	11251	GO:BP	regulation of endothelial cell differentiation	GO:0045601	0.000824028	284611	KEGG	Parkinson disease	KEGG:05012	7.6611e-05
51335	GO:BP	proteasomal protein catabolic process	GO:0010498	6.2238e-07	26289	GO:MF	ion channel binding	GO:0044325	0.000221617	51361	HP	Abnormality of coordination	HP:0011443	0.00306956	57580					22802	GO:BP	localization	GO:0051179	0.00136683	64231	GO:BP	positive regulation of immune system process	GO:0002684	1.09036e-21	162239					51131	GO:BP	secretion by cell	GO:0032940	0.000748774	160622	GO:BP	regulation of developmental process	GO:0050793	0.000824028	4705	KEGG	Amyotrophic lateral sclerosis	KEGG:05014	7.6611e-05
1859	GO:BP	cellular component organization	GO:0016043	1.0813e-06	387856	GO:MF	guanyl nucleotide binding	GO:0019001	0.000268438	9980	HP	Focal clonic seizure	HP:0002266	0.00467505	5781					2913	GO:BP	developmental process	GO:0032502	0.00141125	4973	GO:BP	defense response	GO:0006952	2.69344e-20	8550					1266	GO:BP	secretion	GO:0046903	0.000748774	8202	GO:BP	tube morphogenesis	GO:0035239	0.000824028	7388	KEGG	Prion disease	KEGG:05020	7.6611e-05
79058	GO:BP	cellular component biogenesis	GO:0044085	1.14346e-06	57704	GO:MF	guanyl ribonucleotide binding	GO:0032561	0.000268438	1608	HP	Motor seizure	HP:0020219	0.00637771	80303					118611	GO:BP	membrane organization	GO:0061024	0.00283196	2896	GO:BP	leukocyte mediated immunity	GO:0002443	2.17414e-19	83940					7431	GO:BP	export from cell	GO:0140352	0.000908001	11214	GO:BP	tube development	GO:0035295	0.000878143	10651	KEGG	Huntington disease	KEGG:05016	0.000144565
64326	GO:BP	proteasome-mediated ubiquitin-dependent protein catabolic process	GO:0043161	1.47672e-06	4190	GO:MF	clathrin binding	GO:0030276	0.000301235	1850	HP	EEG with spike-wave complexes	HP:0010850	0.00989362	3916					6242	GO:BP	regulation of neuron projection development	GO:0010975	0.00283196	23643	GO:BP	antigen processing and presentation	GO:0019882	3.47528e-19	9091					8531	GO:BP	wound healing	GO:0042060	0.00128791	9941	GO:BP	positive regulation of cell death	GO:0010942	0.000889063	51275	KEGG	Non-alcoholic fatty liver disease	KEGG:04932	0.000167822
6711	GO:BP	proteolysis involved in cellular protein catabolic process	GO:0051603	1.86401e-06	27145	GO:MF	cation channel activity	GO:0005261	0.000310133	9543	HP	Atypical absence seizure	HP:0007270	0.00989362	58473					2346	GO:BP	negative regulation of nervous system development	GO:0051961	0.00315917	3687	GO:BP	myeloid cell activation involved in immune response	GO:0002275	5.38428e-19	10528					79895	GO:BP	bleb assembly	GO:0032060	0.00128791	26659	GO:BP	cellular response to lipid	GO:0071396	0.00103962	10376	KEGG	Thermogenesis	KEGG:04714	0.000167822
5223	GO:BP	cellular protein metabolic process	GO:0044267	1.87194e-06	8706	GO:MF	pyrophosphatase activity	GO:0016462	0.00046532	63893	HP	Limb myoclonus	HP:0045084	0.00989362	1783					51700	GO:BP	regulation of cell differentiation	GO:0045595	0.00360046	5720	GO:BP	myeloid leukocyte activation	GO:0002274	6.80586e-19	1072					965	GO:BP	transport	GO:0006810	0.00128791	9050	GO:BP	negative regulation of response to stimulus	GO:0048585	0.00103962	4282	KEGG	Diabetic cardiomyopathy	KEGG:05415	0.000727566
124801	GO:BP	organelle organization	GO:0006996	1.87414e-06	254778	GO:MF	ATP-dependent protein binding	GO:0043008	0.000491326	83698	HP	EEG abnormality	HP:0002353	0.0100429	5358					285800	GO:BP	regulation of developmental process	GO:0050793	0.00361721	3059	GO:BP	leukocyte degranulation	GO:0043299	3.36163e-18	10920					12	GO:BP	negative regulation of endopeptidase activity	GO:0010951	0.00185187	8436	GO:BP	blood vessel development	GO:0001568	0.00110068	8634	KEGG	Pathways of neurodegeneration - multiple diseases	KEGG:05022	0.0019386
10916	GO:BP	localization	GO:0051179	2.45895e-06	10055	GO:MF	metal ion transmembrane transporter activity	GO:0046873	0.000526496	373	HP	Abnormality of central nervous system electrophysiology	HP:0030178	0.0132447	23258					57185	GO:BP	transport	GO:0006810	0.00443781	834	GO:BP	response to biotic stimulus	GO:0009607	4.75229e-18	27164					6281	GO:BP	exocytosis	GO:0006887	0.00185187	51053	GO:BP	response to organic substance	GO:0010033	0.00111837	440145	KEGG	Cardiac muscle contraction	KEGG:04260	0.0019386
51030	GO:BP	protein-containing complex assembly	GO:0065003	2.96579e-06	25924	GO:MF	calcium ion binding	GO:0005509	0.000616368	9758	HP	Abnormal central motor function	HP:0011442	0.0156212	51704					1298	GO:BP	regulation of oligodendrocyte differentiation	GO:0048713	0.00443781	29992	GO:BP	positive regulation of immune response	GO:0050778	1.87296e-17	55154					2012	GO:BP	establishment of localization	GO:0051234	0.00185187	9719	GO:BP	regulation of molecular function	GO:0065009	0.00111837	29887	KEGG	Metabolic pathways	KEGG:01100	0.00968789
25994	GO:BP	ubiquitin-dependent protein catabolic process	GO:0006511	3.5347e-06	50512	GO:MF	structural constituent of synapse	GO:0098918	0.000706834	22849	HP	Encephalopathy	HP:0001298	0.0156212	376497					128218	GO:BP	actin filament-based process	GO:0030029	0.00443781	6556	GO:BP	lymphocyte activation	GO:0046649	4.19364e-17	55422					10791	GO:BP	tissue development	GO:0009888	0.00191875	51278	GO:BP	negative regulation of cell population proliferation	GO:0008285	0.0011483	4706	REAC	The citric acid (TCA) cycle and respiratory electron transport	REAC:R-HSA-1428517	0.000371638
1272	GO:BP	establishment of protein localization to organelle	GO:0072594	3.96472e-06	3156	GO:MF	hydrolase activity, acting on acid anhydrides, in phosphorus-containing anhydrides	GO:0016818	0.000747701	6262	HP	Atonic seizure	HP:0010819	0.0157104	347734					5365	GO:BP	regulation of neuron differentiation	GO:0045664	0.00450738	972	GO:BP	antigen processing and presentation of peptide antigen	GO:0048002	5.45732e-17	337867					4814	GO:BP	response to stress	GO:0006950	0.00191875	9332	GO:BP	blood vessel morphogenesis	GO:0048514	0.0011483	2281	REAC	Respiratory electron transport	REAC:R-HSA-611105	0.000371638
55326	GO:BP	cellular protein catabolic process	GO:0044257	4.00381e-06	104	GO:MF	hydrolase activity, acting on acid anhydrides	GO:0016817	0.000771987	23732	HP	EEG with focal spike waves	HP:0011197	0.0176773	7508					23303	GO:BP	negative regulation of cellular component organization	GO:0051129	0.00479705	1535	GO:BP	regulated exocytosis	GO:0045055	5.45732e-17	9107					3490	GO:BP	phospholipid translocation	GO:0045332	0.00191875	9469	GO:BP	positive regulation of collagen metabolic process	GO:0010714	0.00121843	1176	REAC	Respiratory electron transport, ATP synthesis by chemiosmotic coupling, and heat production by uncoupling proteins.	REAC:R-HSA-163200	0.000480744
285282	GO:BP	cellular component assembly	GO:0022607	4.00381e-06	9856	GO:MF	ion channel regulator activity	GO:0099106	0.000903924	2254	HP	Hypsarrhythmia	HP:0002521	0.0176773	64093					58476	GO:BP	regulation of multicellular organismal development	GO:2000026	0.00518423	5696	GO:BP	regulation of immune response	GO:0050776	6.56117e-17	7385					301	GO:BP	negative regulation of peptidase activity	GO:0010466	0.00191875	81575	GO:BP	response to organic cyclic compound	GO:0014070	0.00126657		REAC	Recruitment of NuMA to mitotic centrosomes	REAC:R-HSA-380320	0.024072
310	GO:BP	modification-dependent protein catabolic process	GO:0019941	4.00381e-06	64061	GO:MF	calmodulin-dependent protein kinase activity	GO:0004683	0.00105235	25851	HP	Bilateral tonic-clonic seizure	HP:0002069	0.0176773	205428					9717	GO:BP	positive regulation of glial cell differentiation	GO:0045687	0.00655267	10184	GO:BP	myeloid leukocyte mediated immunity	GO:0002444	8.14554e-17	665					633	GO:BP	regulated exocytosis	GO:0045055	0.0019204	55227	GO:BP	endothelium development	GO:0003158	0.00128761		WP	Electron Transport Chain (OXPHOS system in mitochondria)	WP:WP111	0.000168976
10574	GO:BP	nitrogen compound transport	GO:0071705	5.7029e-06	26507	GO:MF	calcium ion transmembrane transporter activity	GO:0015085	0.00137155	53358	HP	Autistic behavior	HP:0000729	0.0176773	3996					10507	GO:BP	negative regulation of neuron differentiation	GO:0045665	0.00715214	55303	GO:BP	response to external biotic stimulus	GO:0043207	8.8061e-17	2271						GO:BP	cell activation	GO:0001775	0.00195032	4739	GO:BP	regulation of cell migration	GO:0030334	0.00128761		WP	Nonalcoholic fatty liver disease	WP:WP4396	0.000611788
408050	GO:BP	modification-dependent macromolecule catabolic process	GO:0043632	5.7029e-06	9158	GO:MF	GTPase activity	GO:0003924	0.00161358	11335	HP	Ataxia	HP:0001251	0.0176773	10013					20	GO:BP	septin ring organization	GO:0031106	0.00786812	6282	GO:BP	response to other organism	GO:0051707	8.8061e-17	58527						GO:BP	immune effector process	GO:0002252	0.00195032	28231	GO:BP	phosphorylation	GO:0016310	0.00145059		WP	Mitochondrial CIII assembly	WP:WP4921	0.000611788
29093	GO:BP	protein localization to organelle	GO:0033365	7.81951e-06	51412	GO:MF	nucleoside-triphosphatase regulator activity	GO:0060589	0.00165307	6996	HP	Abnormal nervous system electrophysiology	HP:0001311	0.0246858	2581					825	GO:BP	cellular component morphogenesis	GO:0032989	0.00841706	6890	GO:BP	positive regulation of response to stimulus	GO:0048584	2.95262e-16	55269						GO:BP	lipid translocation	GO:0034204	0.00196997	124602	GO:BP	epithelium development	GO:0060429	0.00164288		WP	Mitochondrial complex I assembly model OXPHOS system	WP:WP4324	0.0182884
3178	GO:BP	organonitrogen compound metabolic process	GO:1901564	2.15297e-05	128611	GO:MF	channel activity	GO:0015267	0.00165307	57465	HP	Dialeptic seizure	HP:0011146	0.0270786	7461					79929	GO:BP	regulation of cellular component organization	GO:0051128	0.00877401	3126	GO:BP	defense response to other organism	GO:0098542	2.95262e-16	8440						GO:BP	response to wounding	GO:0009611	0.00248307	7122	GO:BP	protein phosphorylation	GO:0006468	0.00172276
221960	GO:BP	protein catabolic process	GO:0030163	2.5122e-05	481	GO:MF	passive transmembrane transporter activity	GO:0022803	0.00165307	51101	HP	Abnormal aggressive, impulsive or violent behavior	HP:0006919	0.0270786	130132					88455	GO:BP	establishment of localization	GO:0051234	0.0104527	128346	GO:BP	exocytosis	GO:0006887	1.99814e-15	80013						GO:BP	vesicle-mediated transport	GO:0016192	0.0025053	27181	GO:BP	cell differentiation	GO:0030154	0.00182256
1329	GO:BP	translational elongation	GO:0006414	2.5122e-05	84058	GO:MF	phospholipase binding	GO:0043274	0.00174858	494470	HP	Generalized-onset seizure	HP:0002197	0.0304391	90324					22913	GO:BP	negative regulation of neurogenesis	GO:0050768	0.0111075	51225	GO:BP	biological process involved in interspecies interaction between organisms	GO:0044419	2.69214e-15	2965						GO:BP	regulation of membrane lipid distribution	GO:0097035	0.00259106	11259	GO:BP	transmembrane receptor protein tyrosine kinase signaling pathway	GO:0007169	0.00190114
10922	GO:BP	cellular catabolic process	GO:0044248	2.53769e-05	57586	GO:MF	voltage-gated calcium channel activity	GO:0005245	0.00194555	4335	HP	Myoclonic absence seizure	HP:0011150	0.0323924	6238					348938	GO:BP	intracellular cholesterol transport	GO:0032367	0.0127503	10673	GO:BP	response to external stimulus	GO:0009605	3.14427e-15	139341						GO:BP	myeloid leukocyte mediated immunity	GO:0002444	0.00284937	10023	GO:BP	cellular response to endogenous stimulus	GO:0071495	0.00190114
84641	GO:BP	cellular macromolecule catabolic process	GO:0044265	4.15801e-05	23096	GO:MF	enzyme activator activity	GO:0008047	0.00219405	8887	HP	Focal hemiclonic seizure	HP:0006813	0.0323924	1495					443	GO:BP	intracellular sterol transport	GO:0032366	0.0127503	7454	GO:BP	innate immune response	GO:0045087	3.57502e-15	10020						GO:BP	cell activation involved in immune response	GO:0002263	0.00318154	604	GO:BP	regulation of cellular component movement	GO:0051270	0.00190114
79096	GO:BP	viral process	GO:0016032	4.98326e-05	5798	GO:MF	P-type ion transporter activity	GO:0015662	0.00225569	55450	HP	EEG with focal epileptiform discharges	HP:0011185	0.0324595	83986					9267	GO:BP	regulation of receptor-mediated endocytosis	GO:0048259	0.0127503	11309	GO:BP	neutrophil degranulation	GO:0043312	3.94405e-15	8577						GO:BP	regulation of endopeptidase activity	GO:0052548	0.00318154	5155	GO:BP	response to lipid	GO:0033993	0.00205965
3921	GO:BP	mitochondrion organization	GO:0007005	4.98326e-05	80700	GO:MF	P-type transmembrane transporter activity	GO:0140358	0.00225569	338758	HP	Myoclonus	HP:0001336	0.0324595	6575					84735	GO:BP	neuron projection development	GO:0031175	0.0135557	3109	GO:BP	neutrophil activation involved in immune response	GO:0002283	4.82654e-15	10190						GO:BP	leukocyte activation involved in immune response	GO:0002366	0.00318154	117283	GO:BP	cell population proliferation	GO:0008283	0.00214096
203068	GO:BP	mRNA metabolic process	GO:0016071	5.08533e-05	374887	GO:MF	active ion transmembrane transporter activity	GO:0022853	0.0023961	1525	HP	Upper motor neuron dysfunction	HP:0002493	0.0336354	9639					94015	GO:BP	presynaptic membrane organization	GO:0097090	0.0143586	3134	GO:BP	neutrophil mediated immunity	GO:0002446	8.11297e-15	11171						GO:BP	leukocyte mediated immunity	GO:0002443	0.00318154	5345	GO:BP	regulation of biological process	GO:0050789	0.00214096
9643	GO:BP	generation of precursor metabolites and energy	GO:0006091	6.86623e-05	114794	GO:MF	PDZ domain binding	GO:0030165	0.00252711	1845	HP	Cerebellar atrophy	HP:0001272	0.0374409						7091	GO:BP	neuron development	GO:0048666	0.0147202	2124	GO:BP	neutrophil activation	GO:0042119	8.61809e-15	4677						GO:BP	negative regulation of hydrolase activity	GO:0051346	0.00376194	51655	GO:BP	regulation of cell motility	GO:2000145	0.00235538
27089	GO:BP	peptide metabolic process	GO:0006518	7.83321e-05	5824	GO:MF	channel regulator activity	GO:0016247	0.00252711	10098	HP	Seizure	HP:0001250	0.0437848						79899	GO:BP	regulation of axonogenesis	GO:0050770	0.0175488	4242	GO:BP	granulocyte activation	GO:0036230	1.14459e-14	3308						GO:BP	regulation of peptidase activity	GO:0052547	0.00428604	113278	GO:BP	negative regulation of cell communication	GO:0010648	0.00236264
23326	GO:BP	catabolic process	GO:0009056	7.83321e-05	9577	GO:MF	isocitrate dehydrogenase (NAD+) activity	GO:0004449	0.00258585	160760										55902	GO:BP	plasma membrane bounded cell projection organization	GO:0120036	0.0199441	9935	GO:BP	regulation of cell activation	GO:0050865	3.977e-14	25940						GO:BP	negative regulation of proteolysis	GO:0045861	0.00521642	8322	GO:BP	positive regulation of multicellular organismal process	GO:0051240	0.00236264
1191	GO:BP	macromolecule catabolic process	GO:0009057	0.000124125	57731	GO:MF	P-type calcium transporter activity involved in regulation of presynaptic cytosolic calcium ion concentration	GO:1905056	0.00258585	1040										23120	GO:BP	supramolecular fiber organization	GO:0097435	0.0199441	5265	GO:BP	T cell activation	GO:0042110	7.08285e-14	56990						GO:BP	neutrophil degranulation	GO:0043312	0.00521642	5054	GO:BP	movement of cell or subcellular component	GO:0006928	0.00236264
54441	GO:BP	vesicle organization	GO:0016050	0.000173299	10522	GO:MF	N-terminal myristoylation domain binding	GO:0031997	0.00258585	9348										57475	GO:BP	Ras protein signal transduction	GO:0007265	0.0220202	3588	GO:BP	antigen processing and presentation of exogenous peptide antigen	GO:0002478	7.31614e-14	10213						GO:BP	neutrophil activation involved in immune response	GO:0002283	0.00525244	3486	GO:BP	cellular developmental process	GO:0048869	0.00237502
262	GO:BP	ATP metabolic process	GO:0046034	0.000184029	29118	GO:MF	protein domain specific binding	GO:0019904	0.00258585	3763										5900	GO:BP	sphingolipid metabolic process	GO:0006665	0.0257472	3597	GO:BP	regulation of leukocyte activation	GO:0002694	7.31614e-14	51031						GO:BP	neutrophil mediated immunity	GO:0002446	0.00595015	2876	GO:BP	negative regulation of signaling	GO:0023057	0.00237502
9538	GO:BP	protein metabolic process	GO:0019538	0.0002336	414918	GO:MF	GTPase regulator activity	GO:0030695	0.0028471	9097										23446	GO:BP	regulation of endocytosis	GO:0030100	0.0263084	3113	GO:BP	antigen processing and presentation of exogenous antigen	GO:0019884	1.45597e-13	26278						GO:BP	developmental process	GO:0032502	0.00595015	4958	GO:BP	negative regulation of signal transduction	GO:0009968	0.00237529
51257	GO:BP	cellular metabolic process	GO:0044237	0.000287206	4747	GO:MF	GTPase activator activity	GO:0005096	0.00297292	23177										3092	GO:BP	axon development	GO:0061564	0.0263084	7805	GO:BP	response to cytokine	GO:0034097	1.5643e-13	27122						GO:BP	neutrophil activation	GO:0042119	0.00595015	7704	GO:BP	animal organ morphogenesis	GO:0009887	0.00237667
52	GO:BP	mitochondrial ATP synthesis coupled proton transport	GO:0042776	0.000444732	55117	GO:MF	structural constituent of postsynapse	GO:0099186	0.00374613	108										10278	GO:BP	cell projection organization	GO:0030030	0.0281911	2634	GO:BP	positive regulation of response to external stimulus	GO:0032103	1.6574e-13	54946						GO:BP	granulocyte activation	GO:0036230	0.00621622	79652	GO:BP	regulation of response to stress	GO:0080134	0.0025503
27075	GO:BP	organic substance transport	GO:0071702	0.000444732	2902	GO:MF	active transmembrane transporter activity	GO:0022804	0.00382679	23077										9181	GO:BP	regulation of axon extension	GO:0030516	0.0300168	3106	GO:BP	leukocyte cell-cell adhesion	GO:0007159	4.89245e-13	55745						GO:BP	epiboly involved in wound healing	GO:0090505	0.0079053	247	GO:BP	positive regulation of apoptotic process	GO:0043065	0.00255612
144348	GO:BP	protein-containing complex disassembly	GO:0032984	0.000444732	8624	GO:MF	calcium channel regulator activity	GO:0005246	0.00555298	55731										85445	GO:BP	actin cytoskeleton organization	GO:0030036	0.0307548	7305	GO:BP	cellular response to cytokine stimulus	GO:0071345	8.67397e-13	6631						GO:BP	wound healing, spreading of cells	GO:0044319	0.0079053	54436	GO:BP	mucopolysaccharide metabolic process	GO:1903510	0.00256569
23596	GO:BP	cristae formation	GO:0042407	0.000462777	112950	GO:MF	G protein-coupled glutamate receptor binding	GO:0035256	0.00555298	23648										342035	GO:BP	developmental growth	GO:0048589	0.0315903	80896	GO:BP	regulation of antigen processing and presentation	GO:0002577	5.80649e-12	902						GO:BP	epiboly	GO:0090504	0.00817479	10276	GO:BP	positive regulation of transcription by RNA polymerase II	GO:0045944	0.00275673
65080	GO:BP	cellular protein-containing complex assembly	GO:0034622	0.000488054	78987	GO:MF	binding	GO:0005488	0.00555298	127933										63027	GO:BP	septin cytoskeleton organization	GO:0032185	0.0321246	714	GO:BP	leukocyte proliferation	GO:0070661	6.33197e-12	6675						GO:BP	leukocyte degranulation	GO:0043299	0.00817479	125058	GO:BP	reactive oxygen species metabolic process	GO:0072593	0.00288802
9025	GO:BP	cellular respiration	GO:0045333	0.000634926	53335	GO:MF	spectrin binding	GO:0030507	0.00555298	2560										5789	GO:BP	cellular component organization	GO:0016043	0.0337509	951	GO:BP	response to interferon-gamma	GO:0034341	8.36602e-12	153339						GO:BP	phospholipid transport	GO:0015914	0.00849176	390	GO:BP	epithelial cell differentiation	GO:0030855	0.00297882
515	GO:BP	anaphase-promoting complex-dependent catabolic process	GO:0031145	0.000743545	115286	GO:MF	sodium channel regulator activity	GO:0017080	0.0078886	6728										7716	GO:BP	magnesium ion transport	GO:0015693	0.0339042	341	GO:BP	secretion by cell	GO:0032940	9.86302e-12	3097						GO:BP	response to drug	GO:0042493	0.00857023	1601	GO:BP	response to chemical	GO:0042221	0.0031172
2257	GO:BP	proteolysis	GO:0006508	0.000743545	55964	GO:MF	enzyme binding	GO:0019899	0.0078886	79683										55314	GO:BP	cell morphogenesis involved in neuron differentiation	GO:0048667	0.03696	64747	GO:BP	response to stimulus	GO:0050896	1.31052e-11	79142						GO:BP	myeloid cell activation involved in immune response	GO:0002275	0.00901788	23516	GO:BP	regulation of locomotion	GO:0040012	0.0031172
26273	GO:BP	organic substance catabolic process	GO:1901575	0.000743545	127703	GO:MF	kinase activity	GO:0016301	0.00880733	55714										9770	GO:BP	negative regulation of cell development	GO:0010721	0.03696	64926	GO:BP	vesicle-mediated transport	GO:0016192	1.49656e-11	115704						GO:BP	lipid transport	GO:0006869	0.00920386	25976	GO:BP	positive regulation of molecular function	GO:0044093	0.0031172
4155	GO:BP	mitochondrial translational elongation	GO:0070125	0.000743545	57718	GO:MF	protein C-terminus binding	GO:0008022	0.010209	10097										56650	GO:BP	positive regulation of myelination	GO:0031643	0.0382702	713	GO:BP	lymphocyte proliferation	GO:0046651	1.49656e-11	56604						GO:BP	localization	GO:0051179	0.0107306	11067	GO:BP	positive regulation of programmed cell death	GO:0043068	0.0031172
55970	GO:BP	cellular amide metabolic process	GO:0043603	0.000743545	56853	GO:MF	adenyl ribonucleotide binding	GO:0032559	0.0107677											23242	GO:BP	myelin maintenance	GO:0043217	0.0382702	2533	GO:BP	mononuclear cell proliferation	GO:0032943	1.72883e-11	28985						GO:BP	acute inflammatory response	GO:0002526	0.0166347	55340	GO:BP	animal organ development	GO:0048513	0.00321598
5936	GO:BP	purine nucleoside triphosphate biosynthetic process	GO:0009145	0.000743545	4062	GO:MF	phosphatase activity	GO:0016791	0.0107677											9053	GO:BP	regulation of cellular component biogenesis	GO:0044087	0.0392165	241	GO:BP	secretion	GO:0046903	2.2318e-11	23484						GO:BP	leukocyte activation	GO:0045321	0.0166347	10461	GO:BP	cellular response to oxygen-containing compound	GO:1901701	0.00361253
9555	GO:BP	purine nucleoside triphosphate metabolic process	GO:0009144	0.000789143	6853	GO:MF	nitric-oxide synthase binding	GO:0050998	0.010773											9705	GO:BP	cytoskeleton organization	GO:0007010	0.0403747	1794	GO:BP	export from cell	GO:0140352	2.98089e-11	55207						GO:BP	lipid localization	GO:0010876	0.0168276	4792	GO:BP	regulation of odontoblast differentiation	GO:1901329	0.00361253
5575	GO:BP	mitochondrial translational termination	GO:0070126	0.000789143	9568	GO:MF	P-type calcium transporter activity	GO:0005388	0.0108851											4864	GO:BP	actin filament organization	GO:0007015	0.0425316	10457	GO:BP	cytokine-mediated signaling pathway	GO:0019221	3.62269e-11	23518						GO:BP	positive regulation of fibroblast proliferation	GO:0048146	0.0203602	4501	GO:BP	regulation of MAPK cascade	GO:0043408	0.00361253
10450	GO:BP	purine ribonucleotide metabolic process	GO:0009150	0.000892633	492	GO:MF	nitric-oxide synthase regulator activity	GO:0030235	0.0108851											9516	GO:BP	actomyosin contractile ring assembly	GO:0000915	0.0433879	344	GO:BP	regulation of cytokine production	GO:0001817	6.53515e-11	1213						GO:BP	positive regulation of vesicle fusion	GO:0031340	0.0206856	694	GO:BP	endothelial cell differentiation	GO:0045446	0.00361253
4200	GO:BP	cytoskeleton-dependent intracellular transport	GO:0030705	0.00094078	9028	GO:MF	kinase binding	GO:0019900	0.0118858											65108	GO:BP	developmental growth involved in morphogenesis	GO:0060560	0.0433879	7462	GO:BP	positive regulation of cytokine production	GO:0001819	6.68924e-11	54985						GO:BP	platelet degranulation	GO:0002576	0.0220859	2289	GO:BP	regulation of MAP kinase activity	GO:0043405	0.00363189
1933	GO:BP	virion assembly	GO:0019068	0.000941994	5522	GO:MF	adenyl nucleotide binding	GO:0030554	0.0134431											116362	GO:BP	assembly of actomyosin apparatus involved in cytokinesis	GO:0000912	0.0433879	10866	GO:BP	regulation of lymphocyte proliferation	GO:0050670	6.86133e-11	84988						GO:BP	blood coagulation	GO:0007596	0.0220859	687	GO:BP	negative regulation of intracellular signal transduction	GO:1902532	0.00376247
5516	GO:BP	protein targeting to ER	GO:0045047	0.000997136	375	GO:MF	phosphoric ester hydrolase activity	GO:0042578	0.0141426											25963	GO:BP	somite specification	GO:0001757	0.0433879	3074	GO:BP	cytokine production	GO:0001816	7.43513e-11	8575						GO:BP	coagulation	GO:0050817	0.0226931	64744	GO:BP	cellular response to growth factor stimulus	GO:0071363	0.00385906
9948	GO:BP	protein modification by small protein conjugation or removal	GO:0070647	0.000997136	6456	GO:MF	catalytic activity	GO:0003824	0.0149331											3231	GO:BP	negative regulation of cell growth	GO:0030308	0.0433879	10437	GO:BP	regulation of mononuclear cell proliferation	GO:0032944	7.51067e-11	21						GO:BP	hemostasis	GO:0007599	0.0226931	1052	GO:BP	connective tissue development	GO:0061448	0.00445138
59349	GO:BP	protein modification by small protein conjugation	GO:0032446	0.00103657	51256	GO:MF	enzyme regulator activity	GO:0030234	0.0149331											6900	GO:BP	central nervous system myelin formation	GO:0032289	0.0433879	9450	GO:BP	adaptive immune response	GO:0002250	9.91377e-11	23530						GO:BP	membrane raft assembly	GO:0001765	0.0226931	83716	GO:BP	biological regulation	GO:0065007	0.00491024
5380	GO:BP	mitochondrial membrane organization	GO:0007006	0.001079	10477	GO:MF	ATP binding	GO:0005524	0.015572											9725	GO:BP	negative regulation of cell projection organization	GO:0031345	0.0433879	3117	GO:BP	regulation of cell-cell adhesion	GO:0022407	1.00872e-10	90411						GO:BP	membrane organization	GO:0061024	0.0226931	22856	GO:BP	negative regulation of biological process	GO:0048519	0.00491024
892	GO:BP	energy coupled proton transport, down electrochemical gradient	GO:0015985	0.001079	4306	GO:MF	adenylate cyclase activator activity	GO:0010856	0.0173898											5337	GO:BP	negative regulation of gliogenesis	GO:0014014	0.0445755	9056	GO:BP	regulation of leukocyte cell-cell adhesion	GO:1903037	1.16677e-10	83640						GO:BP	negative regulation of catalytic activity	GO:0043086	0.0241063	5564	GO:BP	cartilage development	GO:0051216	0.00491024
51013	GO:BP	ATP synthesis coupled proton transport	GO:0015986	0.001079	65989	GO:MF	ganglioside binding	GO:0035594	0.0173898											23241	GO:BP	positive regulation of developmental process	GO:0051094	0.0445755	26509	GO:BP	regulation of T cell activation	GO:0050863	1.16677e-10	3066						GO:BP	myeloid leukocyte activation	GO:0002274	0.0244883	7763	GO:BP	positive regulation of cellular process	GO:0048522	0.00491024
55288	GO:BP	ATP biosynthetic process	GO:0006754	0.00109411	9215	GO:MF	voltage-gated sodium channel activity involved in cardiac muscle cell action potential	GO:0086006	0.0173898											11342	GO:BP	actin filament-based movement	GO:0030048	0.0445755	85477	GO:BP	regulation of lymphocyte activation	GO:0051249	1.43711e-10	10125						GO:BP	morphogenesis of an epithelial sheet	GO:0002011	0.0245255	8835	GO:BP	response to endogenous stimulus	GO:0009719	0.00491024
26123	GO:BP	organonitrogen compound biosynthetic process	GO:1901566	0.00109411	2978	GO:MF	GABA receptor binding	GO:0050811	0.0173898											57165	GO:BP	regulation of extent of cell growth	GO:0061387	0.0445755	5336	GO:BP	T cell proliferation	GO:0042098	1.80953e-10	23300						GO:BP	regulation of body fluid levels	GO:0050878	0.0251283	9754	GO:BP	anatomical structure development	GO:0048856	0.00491024
23640	GO:BP	mitochondrial transmembrane transport	GO:1990542	0.00116389	130367	GO:MF	proton-transporting ATP synthase activity, rotational mechanism	GO:0046933	0.0173898											57571	GO:BP	cell morphogenesis involved in differentiation	GO:0000904	0.0445755	51296	GO:BP	regulation of response to external stimulus	GO:0032101	1.80953e-10	51701						GO:BP	response to stimulus	GO:0050896	0.0251283	118932	GO:BP	system development	GO:0048731	0.00491024
282991	GO:BP	mitochondrial transport	GO:0006839	0.00119614	5590	GO:MF	lipid phosphatase activity	GO:0042577	0.0173898											29956	GO:BP	negative regulation of axon extension	GO:0030517	0.0445755	2207	GO:BP	regulation of leukocyte proliferation	GO:0070663	2.0426e-10	286097						GO:BP	organophosphate ester transport	GO:0015748	0.0251283	27244	GO:BP	cell adhesion	GO:0007155	0.00494662
81537	GO:BP	RNA splicing	GO:0008380	0.00119614	5905	GO:MF	isocitrate dehydrogenase activity	GO:0004448	0.0173898											85414	GO:BP	sphingolipid biosynthetic process	GO:0030148	0.0461046	8673	GO:BP	positive regulation of leukocyte activation	GO:0002696	2.27494e-10	80007						GO:BP	regulation of wound healing	GO:0061041	0.0251283	123	GO:BP	negative regulation of multicellular organismal process	GO:0051241	0.0050107
7295	GO:BP	protein targeting	GO:0006605	0.00119614	56965	GO:MF	amide binding	GO:0033218	0.0197256											338328	GO:BP	negative regulation of cell differentiation	GO:0045596	0.0496548	6916	GO:BP	regulation of cell adhesion	GO:0030155	2.6958e-10	23116						GO:BP	regulation of hydrolase activity	GO:0051336	0.0261188	388	GO:BP	face development	GO:0060324	0.0050107
10130	GO:BP	inner mitochondrial membrane organization	GO:0007007	0.00119614	253982	GO:MF	MAP kinase kinase activity	GO:0004708	0.0224179											25780	GO:CC	cell periphery	GO:0071944	2.19117e-09	58475	GO:BP	negative regulation of immune system process	GO:0002683	2.88183e-10	11261						GO:BP	cellular hyperosmotic response	GO:0071474	0.0292218	85450	GO:BP	response to growth factor	GO:0070848	0.00502626
51022	GO:BP	establishment of protein localization to endoplasmic reticulum	GO:0072599	0.00119614	10128	GO:MF	calcium channel inhibitor activity	GO:0019855	0.0224179											10215	GO:CC	plasma membrane	GO:0005886	3.88578e-07	83706	GO:BP	regulation of immune effector process	GO:0002697	2.88183e-10	10200						GO:BP	cellular response to chemical stimulus	GO:0070887	0.0292218	149563	GO:BP	biological adhesion	GO:0022610	0.00507542
57180	GO:BP	cellular response to stress	GO:0033554	0.00123203	1175	GO:MF	electron transfer activity	GO:0009055	0.027485											2342	GO:CC	myelin sheath	GO:0043209	5.83222e-06		GO:BP	positive regulation of defense response	GO:0031349	2.89238e-10	79621						GO:BP	response to alcohol	GO:0097305	0.0292218	79746	GO:BP	urogenital system development	GO:0001655	0.00522945
51608	GO:BP	ribonucleotide metabolic process	GO:0009259	0.00131279	219738	GO:MF	voltage-gated calcium channel activity involved in regulation of presynaptic cytosolic calcium levels	GO:0099626	0.0306977											1410	GO:CC	plasma membrane region	GO:0098590	0.000192959		GO:BP	positive regulation of cell activation	GO:0050867	3.36599e-10	10989						GO:BP	positive regulation of multicellular organismal process	GO:0051240	0.0300822	64115	GO:BP	developmental process	GO:0032502	0.00523435
51668	GO:BP	multivesicular body assembly	GO:0036258	0.00142364	9890	GO:MF	voltage-gated calcium channel activity involved in regulation of cytosolic calcium levels	GO:0099511	0.0306977											55819	GO:CC	endosome	GO:0005768	0.000429677		GO:BP	regulation of response to biotic stimulus	GO:0002831	3.36599e-10	50810						GO:BP	response to glucocorticoid	GO:0051384	0.0300822	55843	GO:BP	positive regulation of response to stimulus	GO:0048584	0.00567149
226	GO:BP	purine-containing compound metabolic process	GO:0072521	0.00150411	79176	GO:MF	structural constituent of cytoskeleton	GO:0005200	0.0308417											23678	GO:CC	endosome membrane	GO:0010008	0.000610003		GO:BP	positive regulation of biological process	GO:0048518	4.14982e-10	6506						GO:BP	defense response	GO:0006952	0.0308882	9766	GO:BP	transformation of host cell by virus	GO:0019087	0.00577782
11179	GO:BP	regulation of cellular protein localization	GO:1903827	0.00152281	816	GO:MF	calcium channel activity	GO:0005262	0.0375463											9514	GO:CC	membrane	GO:0016020	0.000610003		GO:BP	antigen processing and presentation of exogenous peptide antigen via MHC class I	GO:0042590	5.00571e-10	9375						GO:BP	aminoglycan catabolic process	GO:0006026	0.0308882	9709	GO:BP	negative regulation of cellular process	GO:0048523	0.00578037
51249	GO:BP	organonitrogen compound catabolic process	GO:1901565	0.00152694	64130	GO:MF	phosphatidate phosphatase activity	GO:0008195	0.0399046											666	GO:CC	late endosome	GO:0005770	0.000610003		GO:BP	leukocyte differentiation	GO:0002521	5.01606e-10	6301						GO:BP	anatomical structure development	GO:0048856	0.0334303		GO:BP	regulation of phosphorylation	GO:0042325	0.00594648
5685	GO:BP	ESCRT complex disassembly	GO:1904896	0.00162577	57419	GO:MF	acetylcholine receptor binding	GO:0033130	0.0399046											4815	GO:CC	endomembrane system	GO:0012505	0.000816932		GO:BP	positive regulation of multicellular organismal process	GO:0051240	5.43116e-10	6147						GO:BP	regulation of blood coagulation	GO:0030193	0.033726		GO:BP	positive regulation of cellular component movement	GO:0051272	0.00646951
81847	GO:BP	multivesicular body organization	GO:0036257	0.00162577	63891	GO:MF	protein phosphatase activator activity	GO:0072542	0.0399046											340371	GO:CC	late endosome membrane	GO:0031902	0.001243		GO:BP	inflammatory response	GO:0006954	7.32072e-10	136319						GO:BP	hydrogen peroxide biosynthetic process	GO:0050665	0.033726		GO:BP	positive regulation of endothelial cell differentiation	GO:0045603	0.00667618
8209	GO:BP	RNA processing	GO:0006396	0.00162577	7283	GO:MF	calcium-dependent protein binding	GO:0048306	0.0399046											3728	GO:CC	vesicle	GO:0031982	0.00228056		GO:BP	regulation of response to stimulus	GO:0048583	7.85479e-10	641455						GO:BP	regulation of hemostasis	GO:1900046	0.0359828		GO:BP	regulation of collagen metabolic process	GO:0010712	0.00671767
127018	GO:BP	ESCRT III complex disassembly	GO:1904903	0.00162577	55173	GO:MF	amyloid-beta binding	GO:0001540	0.0399046											5977	GO:CC	intrinsic component of membrane	GO:0031224	0.00243432		GO:BP	regulation of multicellular organismal process	GO:0051239	7.85479e-10	5283						GO:BP	regulation of proteolysis	GO:0030162	0.0401404		GO:BP	negative regulation of response to wounding	GO:1903035	0.00800915
377	GO:BP	ribose phosphate metabolic process	GO:0019693	0.00174348	777	GO:MF	potassium ion transmembrane transporter activity	GO:0015079	0.0399046											3344	GO:CC	main axon	GO:0044304	0.00272673		GO:BP	regulation of defense response	GO:0031347	8.8605e-10	5870						GO:BP	response to corticosteroid	GO:0031960	0.0413393		GO:BP	negative regulation of blood coagulation	GO:0030195	0.00820478
51447	GO:BP	protein localization to endoplasmic reticulum	GO:0070972	0.00174348	10659	GO:MF	adenylate cyclase binding	GO:0008179	0.0399046											203190	GO:CC	supramolecular polymer	GO:0099081	0.00422791		GO:BP	lymphocyte activation involved in immune response	GO:0002285	9.89133e-10	6310						GO:BP	regulation of coagulation	GO:0050818	0.0419664		GO:BP	cellular response to organic cyclic compound	GO:0071407	0.00820566
572	GO:BP	establishment of protein localization to membrane	GO:0090150	0.00179085	28512	GO:MF	protein kinase binding	GO:0019901	0.040524											2065	GO:CC	cell cortex	GO:0005938	0.00427111		GO:BP	response to stress	GO:0006950	1.26386e-09	84223						GO:BP	response to hormone	GO:0009725	0.0425993		GO:BP	signal transduction by p53 class mediator	GO:0072331	0.00839831
56270	GO:BP	purine nucleotide metabolic process	GO:0006163	0.00181452	84251	GO:MF	scaffold protein binding	GO:0097110	0.0420896											54443	GO:CC	cytoplasmic vesicle	GO:0031410	0.00427111		GO:BP	positive regulation of leukocyte cell-cell adhesion	GO:1903039	1.29275e-09	51028						GO:BP	response to lipid	GO:0033993	0.0425993		GO:BP	regulation of lipid storage	GO:0010883	0.00850284
9334	GO:BP	purine ribonucleoside triphosphate metabolic process	GO:0009205	0.00191532	23167	GO:MF	protein kinase activator activity	GO:0030295	0.0449771											391	GO:CC	intracellular vesicle	GO:0097708	0.00427111		GO:BP	antigen processing and presentation of peptide antigen via MHC class I	GO:0002474	3.86094e-09	26355						GO:BP	immune response	GO:0006955	0.0425993		GO:BP	negative regulation of hemostasis	GO:1900047	0.00850284
137392	GO:BP	RNA splicing, via transesterification reactions with bulged adenosine as nucleophile	GO:0000377	0.0020395	254170	GO:MF	calcium-dependent protein serine/threonine phosphatase activity	GO:0004723	0.0461382											54820	GO:CC	polymeric cytoskeletal fiber	GO:0099513	0.00427111		GO:BP	antigen processing and presentation of peptide antigen via MHC class II	GO:0002495	4.66666e-09	8559						GO:BP	regulation of response to wounding	GO:1903034	0.0425993		GO:BP	odontoblast differentiation	GO:0071895	0.00864121
113201	GO:BP	mRNA splicing, via spliceosome	GO:0000398	0.0020395	81706	GO:BP	synaptic signaling	GO:0099536	1.48835e-43											7301	GO:CC	axon	GO:0030424	0.00480058		GO:BP	cellular response to interferon-gamma	GO:0071346	5.20453e-09	401505						GO:BP	plasma membrane phospholipid scrambling	GO:0017121	0.045952		GO:BP	kidney development	GO:0001822	0.00887248
1211	GO:BP	translational termination	GO:0006415	0.00219942	283638	GO:BP	trans-synaptic signaling	GO:0099537	4.6544e-43											23632	GO:CC	paranode region of axon	GO:0033270	0.00489415		GO:BP	regulation of T cell proliferation	GO:0042129	5.20453e-09	9673						GO:CC	collagen-containing extracellular matrix	GO:0062023	1.0841e-10		GO:BP	negative regulation of apoptotic process	GO:0043066	0.00887248
57763	GO:BP	energy derivation by oxidation of organic compounds	GO:0015980	0.00223846	2060	GO:BP	anterograde trans-synaptic signaling	GO:0098916	4.6544e-43											1287	GO:CC	intrinsic component of vacuolar membrane	GO:0031310	0.00489415		GO:BP	antigen processing and presentation of peptide or polysaccharide antigen via MHC class II	GO:0002504	5.98591e-09	51081						GO:CC	extracellular matrix	GO:0031012	1.33455e-10		GO:BP	glycosaminoglycan metabolic process	GO:0030203	0.00892836
81502	GO:BP	RNA splicing, via transesterification reactions	GO:0000375	0.00223846	6919	GO:BP	chemical synaptic transmission	GO:0007268	4.6544e-43											9644	GO:CC	integral component of vacuolar membrane	GO:0031166	0.00489415		GO:BP	positive regulation of T cell proliferation	GO:0042102	5.98591e-09	88745						GO:CC	external encapsulating structure	GO:0030312	1.33455e-10		GO:BP	regulation of actomyosin structure organization	GO:0110020	0.00925595
5704	GO:BP	nucleoside triphosphate biosynthetic process	GO:0009142	0.00240018	8618	GO:BP	modulation of chemical synaptic transmission	GO:0050804	5.01943e-35											28514	GO:CC	perinuclear region of cytoplasm	GO:0048471	0.00577457		GO:BP	cell-cell adhesion	GO:0098609	6.34253e-09	29088						GO:CC	extracellular exosome	GO:0070062	1.33455e-10		GO:BP	positive regulation of lipid localization	GO:1905954	0.0095968
10189	GO:BP	regulation of organelle organization	GO:0033043	0.00281917	55290	GO:BP	regulation of trans-synaptic signaling	GO:0099177	5.15803e-35											4891	GO:CC	supramolecular fiber	GO:0099512	0.00577457		GO:BP	positive regulation of lymphocyte proliferation	GO:0050671	6.71596e-09	23381						GO:CC	extracellular organelle	GO:0043230	1.94184e-10		GO:BP	negative regulation of cell death	GO:0060548	0.0100373
51451	GO:BP	organelle localization	GO:0051640	0.00283933	9958	GO:BP	nervous system development	GO:0007399	5.74874e-27											8632	GO:CC	endoplasmic reticulum	GO:0005783	0.00646313		GO:BP	positive regulation of immune effector process	GO:0002699	7.00805e-09	2170						GO:CC	extracellular membrane-bounded organelle	GO:0065010	1.94184e-10		GO:BP	renal system development	GO:0072001	0.0103687
51126	GO:BP	purine ribonucleoside triphosphate biosynthetic process	GO:0009206	0.00286646	64919	GO:BP	cell-cell signaling	GO:0007267	2.76389e-25											51114	GO:CC	compact myelin	GO:0043218	0.00674754		GO:BP	positive regulation of mononuclear cell proliferation	GO:0032946	7.09748e-09	2290						GO:CC	extracellular vesicle	GO:1903561	1.94184e-10		GO:BP	chondrocyte differentiation	GO:0002062	0.0106707
9039	GO:BP	purine ribonucleotide biosynthetic process	GO:0009152	0.00288069	40	GO:BP	vesicle-mediated transport in synapse	GO:0099003	7.11383e-24											154043	GO:CC	integral component of membrane	GO:0016021	0.0068314		GO:BP	cellular localization	GO:0051641	7.84854e-09	8036						GO:CC	vesicle	GO:0031982	5.53913e-09		GO:BP	regulation of cytokine production	GO:0001817	0.0107331
10296	GO:BP	protein folding	GO:0006457	0.00292228	8976	GO:BP	synaptic vesicle cycle	GO:0099504	4.39874e-21											4336	GO:CC	cytoskeleton	GO:0005856	0.00837603		GO:BP	positive regulation of cell-cell adhesion	GO:0022409	9.79561e-09	51762						GO:CC	extracellular space	GO:0005615	6.95561e-09		GO:BP	negative regulation of coagulation	GO:0050819	0.0108136
83787	GO:BP	nucleobase-containing small molecule metabolic process	GO:0055086	0.00308639	10476	GO:BP	regulation of transport	GO:0051049	5.24148e-21											51148	GO:CC	basal part of cell	GO:0045178	0.00837603		GO:BP	T cell activation involved in immune response	GO:0002286	1.16506e-08	1349						GO:CC	extracellular region	GO:0005576	5.69791e-07		GO:BP	negative regulation of programmed cell death	GO:0043069	0.0108136
6307	GO:BP	ribonucleoside triphosphate metabolic process	GO:0009199	0.00322905	808	GO:BP	synapse organization	GO:0050808	5.24148e-21											64077	GO:CC	vesicle membrane	GO:0012506	0.00902807		GO:BP	hemopoiesis	GO:0030097	1.63332e-08	134510						GO:CC	cell periphery	GO:0071944	8.53708e-07		GO:BP	negative regulation of cell adhesion	GO:0007162	0.0111199
10085	GO:BP	regulation of cellular component organization	GO:0051128	0.00339782	815	GO:BP	neuron projection morphogenesis	GO:0048812	7.05918e-21											5010	GO:CC	cytoplasm	GO:0005737	0.00909863		GO:BP	immune system development	GO:0002520	1.69768e-08	57231						GO:CC	cytoplasmic vesicle	GO:0031410	4.53266e-06		GO:BP	muscle cell migration	GO:0014812	0.0112398
6629	GO:BP	nucleoside triphosphate metabolic process	GO:0009141	0.00341668	55084	GO:BP	cell part morphogenesis	GO:0032990	7.1772e-21											219654	GO:CC	microtubule	GO:0005874	0.0093178		GO:BP	positive regulation of leukocyte proliferation	GO:0070665	1.71261e-08	6594						GO:CC	intracellular vesicle	GO:0097708	4.53266e-06		GO:BP	response to hormone	GO:0009725	0.0112398
23192	GO:BP	mitotic cell cycle	GO:0000278	0.00372585	9581	GO:BP	plasma membrane bounded cell projection morphogenesis	GO:0120039	8.27637e-21											57609	GO:CC	actomyosin contractile ring	GO:0005826	0.0093178		GO:BP	positive regulation of response to biotic stimulus	GO:0002833	2.32546e-08							GO:CC	AnxA2-p11 complex	GO:1990665	0.000167508		GO:BP	regulation of cell adhesion	GO:0030155	0.0112398
27101	GO:BP	mitochondrial translation	GO:0032543	0.00372585	22903	GO:BP	cell projection morphogenesis	GO:0048858	1.2194e-20											2593	GO:CC	extracellular organelle	GO:0043230	0.0127011		GO:BP	activation of immune response	GO:0002253	2.46904e-08							GO:CC	secretory granule	GO:0030141	0.000410101		GO:BP	regulation of NK T cell differentiation	GO:0051136	0.0112398
79109	GO:BP	establishment of organelle localization	GO:0051656	0.00386566	3785	GO:BP	neuron projection development	GO:0031175	2.24978e-20											57645	GO:CC	extracellular membrane-bounded organelle	GO:0065010	0.0127011		GO:BP	regulation of innate immune response	GO:0045088	3.3212e-08							GO:CC	endomembrane system	GO:0012505	0.000523878		GO:BP	negative regulation of plasminogen activation	GO:0010757	0.0112398
5682	GO:BP	endomembrane system organization	GO:0010256	0.00386566	23108	GO:BP	cation transmembrane transport	GO:0098655	2.73747e-20											118442	GO:CC	extracellular exosome	GO:0070062	0.0127011		GO:BP	hematopoietic or lymphoid organ development	GO:0048534	3.3212e-08							GO:CC	cytoplasmic vesicle lumen	GO:0060205	0.000523878		GO:BP	cytokine production	GO:0001816	0.0112398
221491	GO:BP	mitotic sister chromatid segregation	GO:0000070	0.00389624	23646	GO:BP	neuron development	GO:0048666	4.38284e-20											83641	GO:CC	extracellular vesicle	GO:1903561	0.0127011		GO:BP	mononuclear cell differentiation	GO:1903131	3.42794e-08							GO:CC	secretory granule lumen	GO:0034774	0.000523878		GO:BP	positive regulation of cell migration	GO:0030335	0.011495
53339	GO:BP	Fc receptor signaling pathway	GO:0038093	0.00392173	148808	GO:BP	neuron differentiation	GO:0030182	2.9195e-19											1318	GO:CC	actin cytoskeleton	GO:0015629	0.0131538		GO:BP	establishment of localization in cell	GO:0051649	5.07175e-08							GO:CC	vesicle lumen	GO:0031983	0.000523878		GO:BP	regulation of phosphorus metabolic process	GO:0051174	0.011495
439921	GO:BP	cellular protein modification process	GO:0006464	0.00394339	64219	GO:BP	regulation of synaptic plasticity	GO:0048167	6.04309e-19											94274	GO:CC	neuron projection	GO:0043005	0.0138984		GO:BP	positive regulation of T cell activation	GO:0050870	5.51349e-08							GO:CC	sarcolemma	GO:0042383	0.000697369		GO:BP	regulation of phosphate metabolic process	GO:0019220	0.011495
8848	GO:BP	protein modification process	GO:0036211	0.00394339	201229	GO:BP	neurogenesis	GO:0022008	8.29174e-19											84899	GO:CC	supramolecular complex	GO:0099080	0.0154803		GO:BP	antigen processing and presentation of endogenous antigen	GO:0019883	1.06967e-07							GO:CC	cytoplasmic vesicle membrane	GO:0030659	0.000821537		GO:BP	positive regulation of collagen biosynthetic process	GO:0032967	0.011495
10084	GO:BP	purine-containing compound biosynthetic process	GO:0072522	0.00397648	64748	GO:BP	cellular component morphogenesis	GO:0032989	1.54846e-18											84445	GO:CC	myelin sheath adaxonal region	GO:0035749	0.0181531		GO:BP	regulation of leukocyte differentiation	GO:1902105	1.1304e-07							GO:CC	secretory vesicle	GO:0099503	0.00144883		GO:BP	response to stress	GO:0006950	0.0120135
155382	GO:BP	sister chromatid segregation	GO:0000819	0.00435698	79012	GO:BP	generation of neurons	GO:0048699	2.95024e-18											51228	GO:CC	cell projection	GO:0042995	0.0200316		GO:BP	antigen processing and presentation of exogenous peptide antigen via MHC class I, TAP-dependent	GO:0002479	1.53124e-07							GO:CC	azurophil granule lumen	GO:0035578	0.00150999		GO:BP	multicellular organism development	GO:0007275	0.0120135
55052	GO:BP	ribonucleoside triphosphate biosynthetic process	GO:0009201	0.00448423	78986	GO:BP	neurotransmitter secretion	GO:0007269	8.80074e-18											3306	GO:CC	cell junction	GO:0030054	0.0201878		GO:BP	negative regulation of leukocyte activation	GO:0002695	1.57373e-07							GO:CC	vacuolar lumen	GO:0005775	0.00150999		GO:BP	aminoglycan metabolic process	GO:0006022	0.0120135
57142	GO:BP	positive regulation of proteasomal protein catabolic process	GO:1901800	0.00448423	5889	GO:BP	signal release from synapse	GO:0099643	8.80074e-18											7018	GO:CC	T-tubule	GO:0030315	0.0239947		GO:BP	macrophage activation	GO:0042116	1.60003e-07							GO:CC	platelet alpha granule	GO:0031091	0.00150999		GO:BP	positive regulation of lipid storage	GO:0010884	0.0122669
444	GO:BP	regulation of proteasomal protein catabolic process	GO:0061136	0.00451861	8497	GO:BP	cation transport	GO:0006812	1.25958e-17											83700	GO:CC	synaptic membrane	GO:0097060	0.024579		GO:BP	dendritic cell antigen processing and presentation	GO:0002468	1.8577e-07							GO:CC	extrinsic component of plasma membrane	GO:0019897	0.00161513		GO:BP	regulation of cellular process	GO:0050794	0.0125861
6611	GO:BP	ribonucleotide biosynthetic process	GO:0009260	0.00498139	84934	GO:BP	neurotransmitter transport	GO:0006836	2.28492e-17											83543	GO:CC	cortical actin cytoskeleton	GO:0030864	0.0275272		GO:BP	adaptive immune response based on somatic recombination of immune receptors built from immunoglobulin superfamily domains	GO:0002460	1.97779e-07							GO:CC	organelle membrane	GO:0031090	0.00173236		GO:BP	female sex differentiation	GO:0046660	0.012807
9587	GO:BP	protein targeting to membrane	GO:0006612	0.00533645	2044	GO:BP	cell morphogenesis involved in neuron differentiation	GO:0048667	4.51876e-17											9745	GO:CC	vacuolar membrane	GO:0005774	0.0275272		GO:BP	positive regulation of lymphocyte activation	GO:0051251	1.97779e-07							GO:CC	cell surface	GO:0009986	0.00176508		GO:BP	cellular response to hormone stimulus	GO:0032870	0.0139453
5499	GO:BP	viral budding	GO:0046755	0.00557555	114783	GO:BP	ion transmembrane transport	GO:0034220	2.13031e-16											84915	GO:CC	lytic vacuole membrane	GO:0098852	0.0280336		GO:BP	cell adhesion	GO:0007155	2.40835e-07							GO:CC	endocytic vesicle	GO:0030139	0.00349807		GO:BP	face morphogenesis	GO:0060325	0.0146735
27032	GO:BP	regulation of transcription from RNA polymerase II promoter in response to hypoxia	GO:0061418	0.00625167	9312	GO:BP	inorganic cation transmembrane transport	GO:0098662	4.32448e-16											8985	GO:CC	lysosomal membrane	GO:0005765	0.0280336		GO:BP	response to bacterium	GO:0009617	2.49605e-07							GO:CC	vesicle membrane	GO:0012506	0.00365061		GO:BP	regulation of protein serine/threonine kinase activity	GO:0071900	0.0150293
5925	GO:BP	translation	GO:0006412	0.0064464	9145	GO:BP	inorganic ion transmembrane transport	GO:0098660	4.44274e-16											116173	GO:CC	recycling endosome	GO:0055037	0.0328425		GO:BP	leukocyte migration	GO:0050900	2.57586e-07							GO:CC	cytoplasm	GO:0005737	0.00380756		GO:BP	positive regulation of cell motility	GO:2000147	0.0150293
54976	GO:BP	regulation of protein localization	GO:0032880	0.0064464	2274	GO:BP	synaptic vesicle exocytosis	GO:0016079	5.07894e-16											5414	GO:CC	integral component of lysosomal membrane	GO:1905103	0.0417788		GO:BP	biological adhesion	GO:0022610	2.59284e-07							GO:CC	basolateral plasma membrane	GO:0016323	0.00380756		GO:BP	regulation of blood coagulation	GO:0030193	0.0155263
7170	GO:BP	protein localization to membrane	GO:0072657	0.0064464	55521	GO:BP	signal release	GO:0023061	1.19582e-15											5653	GO:CC	contractile ring	GO:0070938	0.0417788		GO:BP	negative regulation of lymphocyte activation	GO:0051250	3.08557e-07							GO:CC	plasma membrane	GO:0005886	0.00380756		GO:BP	cellular protein modification process	GO:0006464	0.0165026
4809	GO:BP	regulation of proteolysis involved in cellular protein catabolic process	GO:1903050	0.0064464	23396	GO:BP	regulation of ion transmembrane transporter activity	GO:0032412	7.71325e-15											9781	GO:CC	plasma membrane bounded cell projection	GO:0120025	0.0428735		GO:BP	positive regulation of cellular process	GO:0048522	3.36726e-07							GO:CC	phagocytic vesicle	GO:0045335	0.00535617		GO:BP	protein modification process	GO:0036211	0.0165026
8473	GO:BP	regulation of mitotic spindle checkpoint	GO:1903504	0.0064839	79573	GO:BP	regulation of ion transmembrane transport	GO:0034765	9.00092e-15											55652	GO:CC	apical plasma membrane	GO:0016324	0.0428735		GO:BP	negative regulation of natural killer cell mediated cytotoxicity	GO:0045953	3.72761e-07							GO:CC	blood microparticle	GO:0072562	0.00535617		GO:BP	negative regulation of macromolecule metabolic process	GO:0010605	0.0165123
285237	GO:BP	regulation of protein localization to chromosome, telomeric region	GO:1904814	0.0064839	57613	GO:BP	regulation of transmembrane transporter activity	GO:0022898	9.00092e-15											51125	GO:CC	bounding membrane of organelle	GO:0098588	0.0451116		GO:BP	regulation of leukocyte mediated immunity	GO:0002703	3.77967e-07							GO:CC	basal plasma membrane	GO:0009925	0.00556967		GO:BP	cellular response to interleukin-1	GO:0071347	0.0165123
6917	GO:BP	regulation of mitotic cell cycle spindle assembly checkpoint	GO:0090266	0.0064839	138311	GO:BP	regulation of transporter activity	GO:0032409	1.18049e-14											347	GO:CC	Schmidt-Lanterman incisure	GO:0043220	0.0454688		GO:BP	negative regulation of cell activation	GO:0050866	4.54915e-07							GO:CC	azurophil granule	GO:0042582	0.00687619		GO:BP	regulation of cellular protein metabolic process	GO:0032268	0.0165665
2246	GO:BP	regulation of spindle checkpoint	GO:0090231	0.0064839	8453	GO:BP	regulation of localization	GO:0032879	1.35987e-14											3759	GO:CC	neurofilament	GO:0005883	0.0454688		GO:BP	interferon-gamma-mediated signaling pathway	GO:0060333	4.8635e-07							GO:CC	platelet alpha granule lumen	GO:0031093	0.00687619		GO:BP	regulation of hemostasis	GO:1900046	0.0165665
25934	GO:BP	mRNA processing	GO:0006397	0.00674159	57495	GO:BP	plasma membrane bounded cell projection organization	GO:0120036	1.6432e-14											26030	GO:CC	palmitoyltransferase complex	GO:0002178	0.0454688		GO:BP	negative regulation of natural killer cell mediated immunity	GO:0002716	5.09436e-07							GO:CC	primary lysosome	GO:0005766	0.00687619		GO:BP	cardiac epithelial to mesenchymal transition	GO:0060317	0.0165665
81556	GO:BP	ribose phosphate biosynthetic process	GO:0046390	0.00677395	7534	GO:BP	regulation of cation transmembrane transport	GO:1904062	2.47815e-14											5168	KEGG	Ether lipid metabolism	KEGG:00565	0.0296089		GO:BP	cellular response to chemical stimulus	GO:0070887	5.18229e-07							GO:CC	basal part of cell	GO:0045178	0.00687619		GO:BP	skeletal system development	GO:0001501	0.0165665
2029	GO:BP	nucleus organization	GO:0006997	0.00683474	4145	GO:BP	transport	GO:0006810	3.18218e-14											5638	REAC	Transport of small molecules	REAC:R-HSA-382551	0.0288107		GO:BP	response to lipopolysaccharide	GO:0032496	6.19255e-07							GO:CC	perinuclear region of cytoplasm	GO:0048471	0.00755151		GO:BP	renal system process	GO:0003014	0.0170162
509	GO:BP	localization within membrane	GO:0051668	0.00699865	260293	GO:BP	cell junction organization	GO:0034330	3.18609e-14											9728	WP	Oligodendrocyte specification and differentiation, leading to Myelin Components for CNS	WP:WP4304	5.05022e-06		GO:BP	antigen processing and presentation of endogenous peptide antigen	GO:0002483	9.27562e-07							GO:CC	tertiary granule	GO:0070820	0.00808617		GO:BP	positive regulation of locomotion	GO:0040017	0.0171422
129401	GO:BP	cotranslational protein targeting to membrane	GO:0006613	0.0071383	10814	GO:BP	regulation of ion transport	GO:0043269	3.3207e-14											84504	WP	Intracellular trafficking proteins involved in CMT neuropathy	WP:WP4856	0.0156309		GO:BP	antigen processing and presentation of exogenous peptide antigen via MHC class II	GO:0019886	1.01192e-06							GO:CC	adherens junction	GO:0005912	0.00942715		GO:BP	positive regulation of cell proliferation involved in kidney development	GO:1901724	0.0174332
2739	GO:BP	ADP metabolic process	GO:0046031	0.00715652	4760	GO:BP	establishment of localization	GO:0051234	3.3207e-14											51090	HP	Distal sensory impairment	HP:0002936	0.0336259		GO:BP	transport	GO:0006810	1.0991e-06							GO:CC	extrinsic component of membrane	GO:0019898	0.0127313		GO:BP	regulation of sarcomere organization	GO:0060297	0.0174332
653479	GO:BP	purine nucleotide biosynthetic process	GO:0006164	0.00720942	79187	GO:BP	cell projection organization	GO:0030030	5.81505e-14											30812	HP	Onion bulb formation	HP:0003383	0.034755		GO:BP	regulation of response to stress	GO:0080134	1.0991e-06							GO:CC	endocytic vesicle membrane	GO:0030666	0.0131351		GO:BP	regulation of stress-activated MAPK cascade	GO:0032872	0.0178461
5687	GO:BP	mitotic nuclear division	GO:0140014	0.00753767	1871	GO:BP	regulation of synapse structure or activity	GO:0050803	6.81831e-14											1155	HP	Abnormal peripheral myelination	HP:0003130	0.034755		GO:BP	regulation of tumor necrosis factor superfamily cytokine production	GO:1903555	1.0991e-06							GO:CC	bounding membrane of organelle	GO:0098588	0.0131351		GO:BP	regulation of protein phosphorylation	GO:0001932	0.0178461
5478	GO:BP	oxidative phosphorylation	GO:0006119	0.00780398	2743	GO:BP	regulation of biological quality	GO:0065008	8.0936e-14											79152	HP	Distal amyotrophy	HP:0003693	0.034755		GO:BP	tumor necrosis factor superfamily cytokine production	GO:0071706	1.0991e-06							GO:CC	protein C inhibitor-coagulation factor XI complex	GO:0097183	0.0137935		GO:BP	actin cytoskeleton organization	GO:0030036	0.0182198
51699	GO:BP	nucleotide metabolic process	GO:0009117	0.00809565	55827	GO:BP	cell morphogenesis	GO:0000902	9.8063e-14											11322	HP	Abnormal auditory evoked potentials	HP:0006958	0.0433658		GO:BP	regulation of hemopoiesis	GO:1903706	1.0991e-06							GO:CC	basement membrane	GO:0005604	0.0137935		GO:BP	regulation of kinase activity	GO:0043549	0.0184205
71	GO:BP	regulation of RNA splicing	GO:0043484	0.00809565	27124	GO:BP	dendrite development	GO:0016358	1.5525e-13											6035	HP	Limb muscle weakness	HP:0003690	0.0433658		GO:BP	negative regulation of leukocyte mediated cytotoxicity	GO:0001911	1.16911e-06							GO:CC	protein C inhibitor-coagulation factor Xa complex	GO:0097182	0.0137935		GO:BP	regulation of hydrolase activity	GO:0051336	0.0184847
9326	GO:BP	pyruvate metabolic process	GO:0006090	0.00809565	5453	GO:BP	regulation of neurotransmitter levels	GO:0001505	2.24711e-13											389337						GO:BP	response to molecule of bacterial origin	GO:0002237	1.25004e-06							GO:CC	protein C inhibitor-PLAT complex	GO:0036026	0.0137935		GO:BP	regulation of stress-activated protein kinase signaling cascade	GO:0070302	0.0187983
23312	GO:BP	stem cell differentiation	GO:0048863	0.00838918	1352	GO:BP	behavior	GO:0007610	6.1026e-13											494514						GO:BP	signal transduction	GO:0007165	1.43186e-06							GO:CC	collagen trimer	GO:0005581	0.0137935		GO:BP	regulation of protein metabolic process	GO:0051246	0.0190751
51535	GO:BP	cellular component disassembly	GO:0022411	0.00838918	3736	GO:BP	cell morphogenesis involved in differentiation	GO:0000904	7.12926e-13											10351						GO:BP	positive regulation of cell adhesion	GO:0045785	1.73721e-06							GO:CC	plasma membrane bounded cell projection	GO:0120025	0.0137935		GO:BP	positive regulation of metabolic process	GO:0009893	0.0192361
4968	GO:BP	regulation of cell cycle	GO:0051726	0.00853912	5530	GO:BP	regulation of vesicle-mediated transport	GO:0060627	8.02318e-13											23048						GO:BP	response to organic substance	GO:0010033	1.76727e-06							GO:CC	protein C inhibitor-PLAU complex	GO:0036027	0.0137935		GO:BP	regulation of transferase activity	GO:0051338	0.0192826
10915	GO:BP	macromolecule modification	GO:0043412	0.00853912	577	GO:BP	regulation of transmembrane transport	GO:0034762	1.03968e-12											64834						GO:BP	T cell activation via T cell receptor contact with antigen bound to MHC molecule on antigen presenting cell	GO:0002291	1.88427e-06							GO:CC	protein C inhibitor-coagulation factor V complex	GO:0097181	0.0137935		GO:BP	angiogenesis	GO:0001525	0.0192826
6164	GO:BP	regulation of mRNA metabolic process	GO:1903311	0.00901431	8912	GO:BP	regulation of synapse organization	GO:0050807	1.08333e-12											6538						GO:BP	negative regulation of innate immune response	GO:0045824	1.93856e-06							GO:CC	anchoring junction	GO:0070161	0.0137935		GO:BP	regulation of coagulation	GO:0050818	0.0193183
10093	GO:BP	protein ubiquitination	GO:0016567	0.00907934	3754	GO:BP	ion transport	GO:0006811	1.40691e-12											2705						GO:BP	negative regulation of response to biotic stimulus	GO:0002832	1.98973e-06							GO:CC	protein C inhibitor-thrombin complex	GO:0036028	0.0137935		GO:BP	response to abiotic stimulus	GO:0009628	0.0197143
149603	GO:BP	amide biosynthetic process	GO:0043604	0.00922758	9455	GO:BP	synaptic vesicle endocytosis	GO:0048488	1.77689e-12											25801						GO:BP	locomotion	GO:0040011	2.22739e-06							GO:CC	membrane	GO:0016020	0.0137935		GO:BP	regulation of cellular response to stress	GO:0080135	0.0199269
152100	GO:BP	viral life cycle	GO:0019058	0.0094318	4591	GO:BP	presynaptic endocytosis	GO:0140238	1.77689e-12											4099						GO:BP	regulation of cell killing	GO:0031341	2.26786e-06							GO:CC	protein C inhibitor-KLK3 complex	GO:0036029	0.0137935		GO:BP	positive regulation of sequestering of triglyceride	GO:0010890	0.0199269
80823	GO:BP	midbody abscission	GO:0061952	0.00946927	5110	GO:BP	regulation of cation channel activity	GO:2001257	3.77829e-12											57698						GO:BP	T cell receptor signaling pathway	GO:0050852	2.31749e-06							GO:CC	protein C inhibitor-plasma kallikrein complex	GO:0036030	0.0137935		GO:BP	NK T cell differentiation	GO:0001865	0.0199269
3838	GO:BP	substantia nigra development	GO:0021762	0.0101562	2039	GO:BP	dendrite morphogenesis	GO:0048813	4.83743e-12											4642						GO:BP	lymphocyte differentiation	GO:0030098	2.53051e-06							GO:CC	protein C inhibitor-TMPRSS11E complex	GO:0036025	0.0137935		GO:BP	positive regulation of nucleic acid-templated transcription	GO:1903508	0.0199269
116135	GO:BP	peptide biosynthetic process	GO:0043043	0.0101562	8567	GO:BP	regulation of neurotransmitter receptor activity	GO:0099601	5.01852e-12											7298						GO:BP	phagocytosis	GO:0006909	2.5896e-06							GO:CC	cell-cell junction	GO:0005911	0.0137935		GO:BP	positive regulation of RNA biosynthetic process	GO:1902680	0.0199269
7001	GO:BP	nucleoside phosphate metabolic process	GO:0006753	0.0101661	2161	GO:BP	regulation of signaling	GO:0023051	9.42045e-12											873						GO:BP	cellular response to organic substance	GO:0071310	2.61456e-06							GO:CC	protein C inhibitor-TMPRSS7 complex	GO:0036024	0.0137935		GO:BP	positive regulation of catalytic activity	GO:0043085	0.0199269
131578	GO:BP	regulation of cellular amino acid metabolic process	GO:0006521	0.0102489	55022	GO:BP	postsynapse organization	GO:0099173	9.46644e-12											26119						GO:BP	regulation of leukocyte mediated cytotoxicity	GO:0001910	2.69422e-06							GO:CC	lysosome	GO:0005764	0.0182296		GO:BP	positive regulation of transcription, DNA-templated	GO:0045893	0.0199269
6175	GO:BP	pre-replicative complex assembly	GO:0036388	0.0102489	2043	GO:BP	learning or memory	GO:0007611	9.85827e-12											10397						GO:BP	establishment of localization	GO:0051234	2.69699e-06							GO:CC	lytic vacuole	GO:0000323	0.0182296		GO:BP	regulation of JNK cascade	GO:0046328	0.0199269
90624	GO:BP	establishment of vesicle localization	GO:0051650	0.0105949	54681	GO:BP	regulation of exocytosis	GO:0017157	1.12549e-11											150356						GO:BP	negative regulation of cell killing	GO:0031342	2.82437e-06							GO:CC	cell projection	GO:0042995	0.0189671		GO:BP	head morphogenesis	GO:0060323	0.0203088
29985	GO:BP	regulation of chromosome organization	GO:0033044	0.010723	256223	GO:BP	regulation of neuron projection development	GO:0010975	1.19814e-11											8291						GO:BP	leukocyte mediated cytotoxicity	GO:0001909	2.84736e-06							GO:CC	integral component of organelle membrane	GO:0031301	0.021002		GO:BP	Rho protein signal transduction	GO:0007266	0.0206468
2762	GO:BP	proton transmembrane transport	GO:1902600	0.011281	400745	GO:BP	learning	GO:0007612	1.68677e-11											745						GO:BP	positive regulation of antigen processing and presentation	GO:0002579	2.86598e-06							GO:CC	symbiont-containing vacuole	GO:0020003	0.022774		GO:BP	response to acid chemical	GO:0001101	0.0206468
2823	GO:BP	positive regulation of proteolysis involved in cellular protein catabolic process	GO:1903052	0.0113119	9378	GO:BP	regulation of neurotransmitter secretion	GO:0046928	2.00937e-11											1267						GO:BP	negative regulation of multicellular organismal process	GO:0051241	2.86598e-06							GO:CC	host intracellular region	GO:0043656	0.022774		GO:BP	negative regulation of cell migration	GO:0030336	0.0213712
56660	GO:BP	regulation of proteasomal ubiquitin-dependent protein catabolic process	GO:0032434	0.0113119	23109	GO:BP	cognition	GO:0050890	3.56276e-11											140803						GO:BP	localization	GO:0051179	2.86598e-06							GO:CC	symbiont-containing vacuole membrane	GO:0020005	0.022774		GO:BP	cellular response to stress	GO:0033554	0.0220035
3190	GO:BP	spermine biosynthetic process	GO:0006597	0.0116016	51102	GO:BP	dendritic spine development	GO:0060996	3.84997e-11											950						GO:BP	signaling	GO:0023052	2.86598e-06							GO:CC	PCSK9-AnxA2 complex	GO:1990667	0.022774		GO:BP	regulation of actin cytoskeleton organization	GO:0032956	0.0230773
4135	GO:BP	regulation of voltage-gated sodium channel activity	GO:1905150	0.0119062	51306	GO:BP	regulation of secretion by cell	GO:1903530	4.23776e-11											53637						GO:BP	cell communication	GO:0007154	3.27133e-06							GO:CC	host cell cytoplasm	GO:0030430	0.022774		GO:BP	negative regulation of wound healing	GO:0061045	0.0234162
1174	GO:BP	transport along microtubule	GO:0010970	0.0121667	54014	GO:BP	regulation of plasma membrane bounded cell projection organization	GO:0120035	4.27219e-11											25777						GO:BP	immune response-activating signal transduction	GO:0002757	3.64898e-06							GO:CC	host cell cytoplasm part	GO:0033655	0.022774		GO:BP	negative regulation of fibrinolysis	GO:0051918	0.0236675
51626	GO:BP	positive regulation of viral process	GO:0048524	0.0124532	9118	GO:BP	cellular localization	GO:0051641	5.60789e-11											5287						GO:BP	immune response-activating cell surface receptor signaling pathway	GO:0002429	3.64898e-06							GO:CC	host intracellular part	GO:0033646	0.022774		GO:BP	regulation of metabolic process	GO:0019222	0.0236675
10445	GO:BP	regulation of small molecule metabolic process	GO:0062012	0.0124532	3326	GO:BP	neuron projection extension	GO:1990138	6.17293e-11											30850						GO:BP	regulation of dendritic cell antigen processing and presentation	GO:0002604	4.2944e-06							GO:CC	MHC class Ib protein complex	GO:0032398	0.022774		GO:BP	cell-substrate adhesion	GO:0031589	0.0238043
10752	GO:BP	purine nucleoside diphosphate metabolic process	GO:0009135	0.0129241	374378	GO:BP	regulation of cell projection organization	GO:0031344	6.17912e-11											4124						GO:BP	positive regulation of cell migration	GO:0030335	5.20584e-06							GO:CC	leading edge of lamellipodium	GO:0061851	0.022774		GO:BP	response to peptide	GO:1901652	0.0242436
7257	GO:BP	purine ribonucleoside diphosphate metabolic process	GO:0009179	0.0129241	8470	GO:BP	transmembrane transport	GO:0055085	6.63631e-11											6422						GO:BP	response to chemical	GO:0042221	5.32786e-06							GO:CC	intrinsic component of organelle membrane	GO:0031300	0.0248801		GO:BP	MAPK cascade	GO:0000165	0.0248137
9604	GO:BP	regulation of mitotic spindle assembly	GO:1901673	0.0133872	2016	GO:BP	dendritic spine morphogenesis	GO:0060997	7.13319e-11											5305						GO:BP	cell migration	GO:0016477	5.47356e-06							GO:CC	cell leading edge	GO:0031252	0.0263007		GO:BP	epithelial cell proliferation	GO:0050673	0.0248137
64839	GO:BP	regulation of carbohydrate catabolic process	GO:0043470	0.0140346	1212	GO:BP	positive regulation of synaptic transmission	GO:0050806	7.13319e-11											11141						GO:BP	interleukin-6 production	GO:0032635	5.62081e-06							GO:CC	envelope	GO:0031975	0.0273791		GO:BP	response to peptide hormone	GO:0043434	0.0250593
81689	GO:BP	positive regulation of proteasomal ubiquitin-dependent protein catabolic process	GO:0032436	0.0140346	254531	GO:BP	cellular component organization	GO:0016043	9.0821e-11											2861						GO:BP	multicellular organismal process	GO:0032501	5.62081e-06							GO:CC	organelle envelope	GO:0031967	0.0273791		GO:BP	lipid storage	GO:0019915	0.0254483
323	GO:BP	regulation of ubiquitin-dependent protein catabolic process	GO:2000058	0.0141144	51172	GO:BP	dendritic spine organization	GO:0097061	1.11085e-10											79602						GO:BP	regulation of adaptive immune response	GO:0002819	5.62081e-06							GO:CC	vacuole	GO:0005773	0.0283519		GO:BP	chondroitin sulfate metabolic process	GO:0030204	0.0254483
9442	GO:BP	regulation of catabolic process	GO:0009894	0.0141144	10904	GO:BP	synaptic vesicle recycling	GO:0036465	1.14553e-10											115584						GO:BP	regulation of interleukin-6 production	GO:0032675	5.62081e-06							GO:CC	side of membrane	GO:0098552	0.0284915		GO:BP	regulation of Rho protein signal transduction	GO:0035023	0.0254483
10694	GO:BP	mitochondrial gene expression	GO:0140053	0.0141144	23047	GO:BP	regulation of cell communication	GO:0010646	1.23503e-10											3300						GO:BP	leukocyte chemotaxis	GO:0030595	5.92834e-06							GO:CC	nitric-oxide synthase complex	GO:1903958	0.0301008		GO:BP	endothelial cell migration	GO:0043542	0.0255395
2108	GO:BP	glycolytic process	GO:0006096	0.0143785	54749	GO:BP	cell development	GO:0048468	1.31203e-10											4340						GO:BP	microglial cell activation	GO:0001774	6.0801e-06							GO:CC	chloride channel complex	GO:0034707	0.0301008		GO:BP	negative regulation of cell motility	GO:2000146	0.0259241
102	GO:BP	positive regulation of telomere maintenance via telomerase	GO:0032212	0.0143785	8874	GO:BP	regulation of membrane potential	GO:0042391	1.31203e-10											4118						GO:BP	lymphocyte mediated immunity	GO:0002449	7.49167e-06							GO:CC	host cell part	GO:0033643	0.0301008		GO:BP	growth	GO:0040007	0.0259241
7326	GO:BP	ribonucleoside diphosphate metabolic process	GO:0009185	0.0145128	1740	GO:BP	regulation of dendritic spine morphogenesis	GO:0061001	2.52138e-10																	GO:BP	cellular response to stimulus	GO:0051716	7.80356e-06							GO:CC	serine protease inhibitor complex	GO:0097180	0.0301008		GO:BP	positive regulation of JNK cascade	GO:0046330	0.0259736
1487	GO:BP	midbrain development	GO:0030901	0.0145128	23504	GO:BP	regulation of neurotransmitter transport	GO:0051588	5.75019e-10																	GO:BP	tumor necrosis factor production	GO:0032640	7.9266e-06							GO:CC	secretory granule membrane	GO:0030667	0.0380805		GO:BP	negative regulation of cell activation	GO:0050866	0.0261983
378	GO:BP	ATP generation from ADP	GO:0006757	0.0150211	57552	GO:BP	regulation of cellular component organization	GO:0051128	5.97035e-10																	GO:BP	regulation of tumor necrosis factor production	GO:0032680	7.9266e-06							GO:CC	cluster of actin-based cell projections	GO:0098862	0.0381371		GO:BP	phosphate-containing compound metabolic process	GO:0006796	0.0263682
908	GO:BP	protein polyubiquitination	GO:0000209	0.0150211	516	GO:BP	localization	GO:0051179	6.53964e-10																	GO:BP	immune response-regulating cell surface receptor signaling pathway	GO:0002768	7.9266e-06							GO:CC	protease inhibitor complex	GO:0097179	0.0382781		GO:BP	negative regulation of extrinsic apoptotic signaling pathway via death domain receptors	GO:1902042	0.0264289
5250	GO:BP	ribonucleoprotein complex biogenesis	GO:0022613	0.0151357	7447	GO:BP	cellular component organization or biogenesis	GO:0071840	6.53964e-10																	GO:BP	cell population proliferation	GO:0008283	7.98281e-06							GO:CC	peptidase inhibitor complex	GO:1904090	0.0382781		GO:BP	response to interleukin-1	GO:0070555	0.026435
5902	GO:BP	vesicle targeting	GO:0006903	0.0152388	388394	GO:BP	axonogenesis	GO:0007409	8.43477e-10																	GO:BP	positive regulation of cell motility	GO:2000147	8.0681e-06							GO:CC	early endosome membrane	GO:0031901	0.0387122		GO:BP	response to ionizing radiation	GO:0010212	0.0267338
11197	GO:BP	pore complex assembly	GO:0046931	0.0152388	28969	GO:BP	neuron projection organization	GO:0106027	1.08387e-09																	GO:BP	immune response-regulating signaling pathway	GO:0002764	8.31219e-06							GO:CC	cell junction	GO:0030054	0.0402133		GO:BP	response to organonitrogen compound	GO:0010243	0.0267645
54332	GO:BP	exit from mitosis	GO:0010458	0.016318	57709	GO:BP	regulation of secretion	GO:0051046	1.2469e-09																	GO:BP	regulation of antigen processing and presentation of peptide antigen via MHC class II	GO:0002586	9.20848e-06							GO:CC	ruffle	GO:0001726	0.0462964		GO:BP	regulation of protein modification process	GO:0031399	0.0267645
23176	GO:BP	post-Golgi vesicle-mediated transport	GO:0006892	0.0164373	51141	GO:BP	regulation of regulated secretory pathway	GO:1903305	1.40415e-09																	GO:BP	microglial cell activation involved in immune response	GO:0002282	9.20848e-06							GO:CC	membrane microdomain	GO:0098857	0.0471817		GO:BP	mesenchyme development	GO:0060485	0.0267645
5871	GO:BP	SRP-dependent cotranslational protein targeting to membrane	GO:0006614	0.0171894	10947	GO:BP	developmental cell growth	GO:0048588	2.17652e-09																	GO:BP	peptide antigen assembly with MHC class II protein complex	GO:0002503	9.20848e-06							GO:CC	ficolin-1-rich granule	GO:0101002	0.0471817		GO:BP	anatomical structure formation involved in morphogenesis	GO:0048646	0.0271052
64854	GO:BP	vesicle-mediated transport	GO:0016192	0.0174011	6327	GO:BP	central nervous system development	GO:0007417	2.73336e-09																	GO:BP	MHC class II protein complex assembly	GO:0002399	9.20848e-06							GO:CC	endosome membrane	GO:0010008	0.0471817		GO:BP	negative regulation of cellular component movement	GO:0051271	0.0279368
147991	GO:BP	cellular protein complex disassembly	GO:0043624	0.0175858	8911	GO:BP	establishment of localization in cell	GO:0051649	3.63327e-09																	GO:BP	cell motility	GO:0048870	9.93176e-06							GO:CC	membrane raft	GO:0045121	0.0471817		GO:BP	regulation of smooth muscle cell migration	GO:0014910	0.0279368
9521	GO:BP	vesicle localization	GO:0051648	0.0175858	26999	GO:BP	regulation of postsynaptic membrane neurotransmitter receptor levels	GO:0099072	5.12041e-09																	GO:BP	localization of cell	GO:0051674	9.93176e-06							REAC	Immune System	REAC:R-HSA-168256	0.00964936		GO:BP	positive regulation of macromolecule metabolic process	GO:0010604	0.0280358
83891	GO:BP	viral budding via host ESCRT complex	GO:0039702	0.0177698	11178	GO:BP	regulation of postsynapse organization	GO:0099175	5.39318e-09																	GO:BP	positive regulation of cellular component movement	GO:0051272	1.01575e-05							REAC	Innate Immune System	REAC:R-HSA-168249	0.00964936		GO:BP	phosphorus metabolic process	GO:0006793	0.0288198
6905	GO:BP	aerobic respiration	GO:0009060	0.0177698	54602	GO:BP	regulation of synaptic vesicle recycling	GO:1903421	7.06619e-09																	GO:BP	positive regulation of locomotion	GO:0040017	1.05318e-05							REAC	Neutrophil degranulation	REAC:R-HSA-6798695	0.00964936		GO:BP	positive regulation of mitotic nuclear division	GO:0045840	0.0288198
25906	GO:BP	regulation of cellular protein catabolic process	GO:1903362	0.0178039	27165	GO:BP	brain development	GO:0007420	7.487e-09																	GO:BP	positive regulation of leukocyte migration	GO:0002687	1.08531e-05							REAC	Hemostasis	REAC:R-HSA-109582	0.01448		GO:BP	regulation of cell-substrate adhesion	GO:0010810	0.0288198
6902	GO:BP	Golgi vesicle transport	GO:0048193	0.0178589	8534	GO:BP	head development	GO:0060322	8.55287e-09																	GO:BP	negative regulation of cell adhesion	GO:0007162	1.08531e-05							REAC	Interleukin-4 and Interleukin-13 signaling	REAC:R-HSA-6785807	0.0208337		GO:BP	response to reactive oxygen species	GO:0000302	0.0293413
54148	GO:BP	cell cycle	GO:0007049	0.0186953	7804	GO:BP	signaling	GO:0023052	8.74397e-09																	GO:BP	regulation of biological process	GO:0050789	1.28877e-05							REAC	Dissolution of Fibrin Clot	REAC:R-HSA-75205	0.0244519		GO:BP	dedifferentiation	GO:0043696	0.0295899
6746	GO:BP	positive regulation of telomere maintenance via telomere lengthening	GO:1904358	0.0193855	10479	GO:BP	receptor localization to synapse	GO:0097120	8.85221e-09																	GO:BP	regulation of localization	GO:0032879	1.38961e-05							REAC	Platelet degranulation	REAC:R-HSA-114608	0.0244519		GO:BP	negative regulation of cell adhesion mediated by integrin	GO:0033629	0.0295899
135154	GO:BP	protein deubiquitination	GO:0016579	0.020019	53917	GO:BP	axon development	GO:0061564	1.09105e-08																	GO:BP	cell killing	GO:0001906	1.48439e-05							REAC	Response to elevated platelet cytosolic Ca2+	REAC:R-HSA-76005	0.0244519		GO:BP	activation of MAPKKK activity	GO:0000185	0.0295899
51012	GO:BP	mitotic cell cycle process	GO:1903047	0.020019	3899	GO:BP	protein localization	GO:0008104	1.45283e-08																	GO:BP	regulation of vesicle-mediated transport	GO:0060627	1.55058e-05							REAC	Defects of contact activation system (CAS) and kallikrein/kinin system (KKS)	REAC:R-HSA-9651496	0.0287726		GO:BP	cell dedifferentiation	GO:0043697	0.0295899
55816	GO:BP	cytoplasmic translation	GO:0002181	0.0200415	955	GO:BP	regulation of system process	GO:0044057	1.5796e-08																	GO:BP	positive regulation of gene expression	GO:0010628	1.56609e-05							REAC	Diseases of hemostasis	REAC:R-HSA-9671793	0.0287726		GO:BP	regulation of cellular metabolic process	GO:0031323	0.0298505
6341	GO:BP	positive regulation of establishment of protein localization to telomere	GO:1904851	0.0203728	9409	GO:BP	calcium-ion regulated exocytosis	GO:0017156	1.5796e-08																	GO:BP	antigen receptor-mediated signaling pathway	GO:0050851	1.57868e-05							REAC	Platelet activation, signaling and aggregation	REAC:R-HSA-76002	0.0309335		GO:BP	extrinsic apoptotic signaling pathway	GO:0097191	0.0298725
84331	GO:BP	protein localization to cell-cell junction	GO:0150105	0.0204359	130733	GO:BP	regulation of neuronal synaptic plasticity	GO:0048168	3.60808e-08																	GO:BP	detection of biotic stimulus	GO:0009595	1.61041e-05							REAC	Intrinsic Pathway of Fibrin Clot Formation	REAC:R-HSA-140837	0.0498257		GO:BP	regulation of growth	GO:0040008	0.0301275
29896	GO:BP	protein localization to nucleus	GO:0034504	0.0209364	1123	GO:BP	developmental growth involved in morphogenesis	GO:0060560	3.60808e-08																	GO:BP	regulation of cell population proliferation	GO:0042127	1.64757e-05							WP	Prostaglandin Synthesis and Regulation	WP:WP98	0.00342891		GO:BP	negative regulation of leukocyte apoptotic process	GO:2000107	0.0313052
55631	GO:BP	protein insertion into ER membrane	GO:0045048	0.0212153	8799	GO:BP	export from cell	GO:0140352	4.45299e-08																	GO:BP	cell surface receptor signaling pathway	GO:0007166	1.8697e-05							WP	Dopamine metabolism	WP:WP2436	0.0336434		GO:BP	chondroitin sulfate proteoglycan metabolic process	GO:0050654	0.0313052
51510	GO:BP	intracellular transport of virus	GO:0075733	0.0219118	309	GO:BP	regulation of dendritic spine development	GO:0060998	5.17359e-08																	GO:BP	positive regulation of adaptive immune response	GO:0002821	1.93459e-05							WP	Apoptosis-related network due to altered Notch3 in ovarian cancer	WP:WP2864	0.0336434		GO:BP	macromolecule modification	GO:0043412	0.0331604
160418	GO:BP	regulation of cellular localization	GO:0060341	0.0223552	90362	GO:BP	positive regulation of transport	GO:0051050	5.71474e-08																	GO:BP	positive regulation of tumor necrosis factor superfamily cytokine production	GO:1903557	2.05361e-05							WP	Mammary gland development pathway - Puberty (Stage 2 of 4)	WP:WP2814	0.0336434		GO:BP	regulation of extrinsic apoptotic signaling pathway	GO:2001236	0.0331604
6450	GO:BP	apoptotic mitochondrial changes	GO:0008637	0.0224673	8120	GO:BP	establishment of protein localization	GO:0045184	6.02576e-08																	GO:BP	regulation of antigen processing and presentation of peptide or polysaccharide antigen via MHC class II	GO:0002580	2.07862e-05							WP	Spinal Cord Injury	WP:WP2431	0.0336434		GO:BP	regulation of GTPase activity	GO:0043087	0.0334357
541578	GO:BP	morphogenesis of a polarized epithelium	GO:0001738	0.0224673	10576	GO:BP	cell communication	GO:0007154	7.58362e-08																	GO:BP	regulation of T cell activation via T cell receptor contact with antigen bound to MHC molecule on antigen presenting cell	GO:2001188	2.07862e-05							WP	Complement and Coagulation Cascades	WP:WP558	0.0336434		GO:BP	regulation of plasminogen activation	GO:0010755	0.0334357
26258	GO:BP	mitotic cytokinetic process	GO:1902410	0.0235438	1457	GO:BP	regulation of postsynaptic membrane potential	GO:0060078	8.40359e-08																	GO:BP	response to tumor necrosis factor	GO:0034612	2.10716e-05							WP	Metabolic pathway of LDL, HDL and TG, including diseases	WP:WP4522	0.0364647		GO:BP	epithelial to mesenchymal transition	GO:0001837	0.0334357
10016	GO:BP	regulation of protein localization to cell periphery	GO:1904375	0.0247837	80333	GO:BP	localization within membrane	GO:0051668	1.00801e-07																	GO:BP	negative regulation of immune effector process	GO:0002698	2.27598e-05							WP	Simplified Interaction Map Between LOXL4 and Oxidative Stress Pathway	WP:WP3670	0.0487845		GO:BP	negative regulation of lymphocyte activation	GO:0051250	0.0334357
9746	GO:BP	regulation of mitotic metaphase/anaphase transition	GO:0030071	0.0254532	9804	GO:BP	regulation of nervous system development	GO:0051960	1.14926e-07																	GO:BP	positive regulation of phagocytosis	GO:0050766	2.27598e-05												GO:BP	female gonad development	GO:0008585	0.0334777
10730	GO:BP	amyloid-beta formation	GO:0034205	0.0254532	79085	GO:BP	modulation of excitatory postsynaptic potential	GO:0098815	1.14926e-07																	GO:BP	chemotaxis	GO:0006935	2.42381e-05												GO:BP	ameboidal-type cell migration	GO:0001667	0.033863
203069	GO:BP	regulation of establishment of protein localization to telomere	GO:0070203	0.0258186	170261	GO:BP	cellular chemical homeostasis	GO:0055082	1.50131e-07																	GO:BP	positive regulation of cell killing	GO:0031343	2.45249e-05												GO:BP	regulation of collagen biosynthetic process	GO:0032965	0.033863
10972	GO:BP	regulation of protein localization to Cajal body	GO:1904869	0.0258186	50801	GO:BP	protein localization to membrane	GO:0072657	1.50131e-07																	GO:BP	taxis	GO:0042330	2.54021e-05												GO:BP	regulation of p38MAPK cascade	GO:1900744	0.033863
6159	GO:BP	positive regulation of protein localization to Cajal body	GO:1904871	0.0258186	4905	GO:BP	membrane organization	GO:0061024	1.55115e-07																	GO:BP	regulation of adaptive immune response based on somatic recombination of immune receptors built from immunoglobulin superfamily domains	GO:0002822	2.59341e-05												GO:BP	positive regulation of MAP kinase activity	GO:0043406	0.033863
55967	GO:BP	regulation of glycolytic process	GO:0006110	0.0259085	26052	GO:BP	positive regulation of excitatory postsynaptic potential	GO:2000463	1.6299e-07																	GO:BP	positive regulation of leukocyte differentiation	GO:1902107	2.96064e-05												GO:BP	regulation of actin filament-based process	GO:0032970	0.033868
5621	GO:BP	endosome organization	GO:0007032	0.0259085	11189	GO:BP	regulation of synaptic vesicle exocytosis	GO:2000300	2.09774e-07																	GO:BP	positive regulation of hemopoiesis	GO:1903708	2.96064e-05												GO:BP	cell growth	GO:0016049	0.033868
6613	GO:BP	ribosome biogenesis	GO:0042254	0.0265609	5138	GO:BP	secretion by cell	GO:0032940	2.95404e-07																	GO:BP	macrophage activation involved in immune response	GO:0002281	2.96182e-05												GO:BP	smooth muscle cell migration	GO:0014909	0.033868
8724	GO:BP	late endosome to vacuole transport	GO:0045324	0.0265609	7163	GO:BP	regulation of molecular function	GO:0065009	2.97896e-07																	GO:BP	cellular response to molecule of bacterial origin	GO:0071219	2.99517e-05												GO:BP	positive regulation of protein serine/threonine kinase activity	GO:0071902	0.0341127
29087	GO:BP	positive regulation of cellular protein catabolic process	GO:1903364	0.0271827	291	GO:BP	calcium ion transport	GO:0006816	3.13532e-07																	GO:BP	positive regulation of interleukin-1 production	GO:0032732	3.03896e-05												GO:BP	negative regulation of metabolic process	GO:0009892	0.0350542
8916	GO:BP	metaphase/anaphase transition of mitotic cell cycle	GO:0007091	0.0291135	163255	GO:BP	metal ion transport	GO:0030001	4.01602e-07																	GO:BP	positive regulation of interferon-gamma production	GO:0032729	3.03896e-05												GO:BP	body morphogenesis	GO:0010171	0.0351001
25978	GO:BP	regulation of cellular amine metabolic process	GO:0033238	0.0292369	84870	GO:BP	positive regulation of exocytosis	GO:0045921	4.22701e-07																	GO:BP	positive regulation of innate immune response	GO:0045089	3.06824e-05												GO:BP	negative regulation of locomotion	GO:0040013	0.0353948
51650	GO:BP	vesicle budding from membrane	GO:0006900	0.0294045	4978	GO:BP	nitrogen compound transport	GO:0071705	5.77843e-07																	GO:BP	regulation of natural killer cell mediated cytotoxicity	GO:0042269	3.27615e-05												GO:BP	positive regulation of urine volume	GO:0035810	0.035483
22911	GO:BP	regulation of protein localization to plasma membrane	GO:1903076	0.0294045	113802	GO:BP	long-term synaptic potentiation	GO:0060291	6.28316e-07																	GO:BP	T cell mediated cytotoxicity	GO:0001913	3.66969e-05												GO:BP	regulation of cell proliferation involved in kidney development	GO:1901722	0.035483
84790	GO:BP	establishment of protein localization to chromosome	GO:0070199	0.030295	29903	GO:BP	regulation of signaling receptor activity	GO:0010469	6.86525e-07																	GO:BP	regulation of interferon-gamma production	GO:0032649	3.66969e-05												GO:BP	positive regulation of signal transduction	GO:0009967	0.035483
4121	GO:BP	nucleoside diphosphate metabolic process	GO:0009132	0.0305204	3421	GO:BP	positive regulation of dendritic spine development	GO:0060999	7.05639e-07																	GO:BP	peptide antigen assembly with MHC protein complex	GO:0002501	3.78681e-05												GO:BP	regulation of protein kinase activity	GO:0045859	0.035483
6744	GO:BP	organelle transport along microtubule	GO:0072384	0.0306742	91942	GO:BP	protein localization to synapse	GO:0035418	7.19994e-07																	GO:BP	regulation of antigen processing and presentation of peptide antigen	GO:0002583	3.78681e-05												GO:BP	mesenchymal cell differentiation	GO:0048762	0.035483
2885	GO:BP	regulation of metaphase/anaphase transition of cell cycle	GO:1902099	0.0307353	166336	GO:BP	calcium ion transmembrane transport	GO:0070588	7.57082e-07																	GO:BP	interferon-gamma production	GO:0032609	3.83055e-05												GO:BP	regulation of fibrinolysis	GO:0051917	0.035483
6857	GO:BP	regulation of establishment of protein localization to chromosome	GO:0070202	0.0311867	2280	GO:BP	positive regulation of nervous system development	GO:0051962	9.08365e-07																	GO:BP	positive regulation of cell population proliferation	GO:0008284	4.72727e-05												GO:BP	regulation of sequestering of triglyceride	GO:0010889	0.035483
7846	GO:BP	protein localization to nuclear body	GO:1903405	0.0311867	747	GO:BP	organelle transport along microtubule	GO:0072384	1.0203e-06																	GO:BP	regulation of natural killer cell mediated immunity	GO:0002715	5.08915e-05												GO:BP	actin filament-based process	GO:0030029	0.035483
128387	GO:BP	neural crest formation	GO:0014029	0.0311867	26468	GO:BP	protein transport	GO:0015031	1.02833e-06																	GO:BP	regulation of myeloid leukocyte differentiation	GO:0002761	5.27524e-05												GO:BP	extracellular matrix constituent secretion	GO:0070278	0.035483
2173	GO:BP	regulation of cellular catabolic process	GO:0031329	0.0311867	81832	GO:BP	proton transmembrane transport	GO:1902600	1.02833e-06																	GO:BP	regulation of leukocyte degranulation	GO:0043300	5.61114e-05												GO:BP	development of primary female sexual characteristics	GO:0046545	0.0369054
79966	GO:BP	protein modification by small protein removal	GO:0070646	0.0311867	23467	GO:BP	regulation of NMDA receptor activity	GO:2000310	1.17335e-06																	GO:BP	negative regulation of lymphocyte mediated immunity	GO:0002707	5.61114e-05												GO:BP	acute-phase response	GO:0006953	0.0376248
51202	GO:BP	protein localization to Cajal body	GO:1904867	0.0311867	23544	GO:BP	vesicle-mediated transport	GO:0016192	1.27349e-06																	GO:BP	negative regulation of T cell activation	GO:0050868	5.79492e-05												GO:BP	apoptotic signaling pathway	GO:0097190	0.0376761
84311	GO:BP	positive regulation of ubiquitin-dependent protein catabolic process	GO:2000060	0.0315792	134957	GO:BP	system development	GO:0048731	1.31095e-06																	GO:BP	regulation of interleukin-1 production	GO:0032652	6.35491e-05												GO:BP	positive regulation of smooth muscle cell proliferation	GO:0048661	0.0377886
51422	GO:BP	regulation of telomere maintenance via telomere lengthening	GO:1904356	0.0318846	93664	GO:BP	macromolecule localization	GO:0033036	1.42695e-06																	GO:BP	interleukin-1 production	GO:0032612	6.35491e-05												GO:BP	regulation of endothelial cell migration	GO:0010594	0.0378851
64983	GO:BP	response to inorganic substance	GO:0010035	0.0318846	2036	GO:BP	regulation of dendrite development	GO:0050773	1.49795e-06																	GO:BP	MHC protein complex assembly	GO:0002396	6.35491e-05												GO:BP	cellular response to steroid hormone stimulus	GO:0071383	0.0385077
25800	GO:BP	nucleoside diphosphate phosphorylation	GO:0006165	0.0318846	10857	GO:BP	cellular respiration	GO:0045333	1.50194e-06																	GO:BP	cellular response to biotic stimulus	GO:0071216	6.73276e-05												GO:BP	regulation of alpha-beta T cell activation	GO:0046634	0.0386829
6201	GO:BP	regulation of mitotic sister chromatid separation	GO:0010965	0.0318846	2845	GO:BP	axon extension	GO:0048675	1.51382e-06																	GO:BP	cellular response to tumor necrosis factor	GO:0071356	6.80113e-05												GO:BP	regulation of small GTPase mediated signal transduction	GO:0051056	0.0387459
80219	GO:BP	cell redox homeostasis	GO:0045454	0.0319244	10059	GO:BP	protein-containing complex localization	GO:0031503	1.80132e-06																	GO:BP	cell chemotaxis	GO:0060326	7.16949e-05												GO:BP	extracellular matrix organization	GO:0030198	0.0388099
55972	GO:BP	regulation of spindle assembly	GO:0090169	0.0329243	64755	GO:BP	associative learning	GO:0008306	1.96625e-06																	GO:BP	regulation of multicellular organismal development	GO:2000026	7.28594e-05												GO:BP	negative regulation of immune system process	GO:0002683	0.0388228
92703	GO:BP	primary metabolic process	GO:0044238	0.0333933	7168	GO:BP	regulation of calcium ion-dependent exocytosis	GO:0017158	2.18064e-06																	GO:BP	negative regulation of cytokine production	GO:0001818	7.5235e-05												GO:BP	regulation of anatomical structure morphogenesis	GO:0022603	0.0388228
5230	GO:BP	metaphase/anaphase transition of cell cycle	GO:0044784	0.0338988	6000	GO:BP	cell growth	GO:0016049	2.27411e-06																	GO:BP	negative regulation of lymphocyte proliferation	GO:0050672	8.36335e-05												GO:BP	positive regulation of RNA metabolic process	GO:0051254	0.0388228
55334	GO:BP	transport of virus	GO:0046794	0.0338988	23040	GO:BP	regulation of long-term neuronal synaptic plasticity	GO:0048169	2.40781e-06																	GO:BP	negative regulation of mononuclear cell proliferation	GO:0032945	8.89983e-05												GO:BP	extracellular structure organization	GO:0043062	0.0388228
5901	GO:BP	regulation of transcription from RNA polymerase II promoter in response to stress	GO:0043618	0.034028	5646	GO:BP	regulation of synaptic vesicle endocytosis	GO:1900242	2.49356e-06																	GO:BP	detection of external biotic stimulus	GO:0098581	8.90824e-05												GO:BP	regulation of transcription by RNA polymerase II	GO:0006357	0.0394879
51569	GO:BP	nucleotide phosphorylation	GO:0046939	0.0340643	1974	GO:BP	aerobic respiration	GO:0009060	2.5045e-06																	GO:BP	biological regulation	GO:0065007	8.93832e-05												GO:BP	regulation of response to wounding	GO:1903034	0.0394879
81552	GO:BP	RNA localization	GO:0006403	0.0340747	115827	GO:BP	regulation of nervous system process	GO:0031644	2.62651e-06																	GO:BP	regulation of developmental process	GO:0050793	9.09545e-05												GO:BP	external encapsulating structure organization	GO:0045229	0.0394879
10539	GO:BP	mitotic cell cycle phase transition	GO:0044772	0.0341009	273	GO:BP	secretion	GO:0046903	2.70352e-06																	GO:BP	antigen processing and presentation of exogenous peptide antigen via MHC class I, TAP-independent	GO:0002480	9.61238e-05												GO:BP	regulation of chondrocyte differentiation	GO:0032330	0.0397777
56647	GO:BP	vesicle targeting, rough ER to cis-Golgi	GO:0048207	0.0354333	27239	GO:BP	regulation of axonogenesis	GO:0050770	3.22295e-06																	GO:BP	positive regulation of leukocyte mediated cytotoxicity	GO:0001912	9.69489e-05												GO:BP	glycosaminoglycan biosynthetic process	GO:0006024	0.0411336
10175	GO:BP	COPII vesicle coating	GO:0048208	0.0354333	10579	GO:BP	positive regulation of cell projection organization	GO:0031346	3.40375e-06																	GO:BP	production of molecular mediator involved in inflammatory response	GO:0002532	0.000119545												GO:BP	regulation of cell growth	GO:0001558	0.041346
83460	GO:BP	metabolic process	GO:0008152	0.0354333	23552	GO:BP	negative regulation of cell projection organization	GO:0031345	3.42997e-06																	GO:BP	positive regulation of interleukin-4 production	GO:0032753	0.000120796												GO:BP	p38MAPK cascade	GO:0038066	0.0413853
91408	GO:BP	mitotic sister chromatid separation	GO:0051306	0.0354333	5001	GO:BP	synapse assembly	GO:0007416	3.42997e-06																	GO:BP	positive regulation of T cell mediated cytotoxicity	GO:0001916	0.000120796												GO:BP	mesenchyme morphogenesis	GO:0072132	0.0413853
23600	GO:BP	protein K48-linked ubiquitination	GO:0070936	0.0354333	23154	GO:BP	regulation of endocytosis	GO:0030100	3.64525e-06																	GO:BP	negative regulation of cell-cell adhesion	GO:0022408	0.000122274												GO:BP	response to nitrogen compound	GO:1901698	0.0417705
115399	GO:BP	transmembrane transport	GO:0055085	0.0356795	135112	GO:BP	positive regulation of calcium ion-dependent exocytosis	GO:0045956	4.24972e-06																	GO:BP	positive regulation of inflammatory response	GO:0050729	0.000123496												GO:BP	negative regulation of extrinsic apoptotic signaling pathway	GO:2001237	0.0417705
79745	GO:BP	positive regulation of proteolysis	GO:0045862	0.0356795	89927	GO:BP	synaptic vesicle priming	GO:0016082	4.24972e-06																	GO:BP	negative regulation of leukocyte proliferation	GO:0070664	0.000123593												GO:BP	epithelial to mesenchymal transition involved in endocardial cushion formation	GO:0003198	0.0421961
6726	GO:BP	positive regulation of protein localization to chromosome, telomeric region	GO:1904816	0.0365393	805	GO:BP	synaptic transmission, glutamatergic	GO:0035249	5.85053e-06																	GO:BP	positive regulation of interleukin-6 production	GO:0032755	0.000123593												GO:BP	lipoxygenase pathway	GO:0019372	0.0421961
7803	GO:BP	multi-organism transport	GO:0044766	0.0370268	79751	GO:BP	regulation of dendrite morphogenesis	GO:0048814	6.17547e-06																	GO:BP	negative regulation of leukocyte mediated immunity	GO:0002704	0.000123593												GO:BP	positive regulation of cellular respiration	GO:1901857	0.0421961
1982	GO:BP	mitotic spindle assembly	GO:0090307	0.0370268	259217	GO:BP	multicellular organism development	GO:0007275	6.38753e-06																	GO:BP	regulation of myeloid leukocyte mediated immunity	GO:0002886	0.000123593												GO:BP	negative regulation of growth	GO:0045926	0.0425569
57415	GO:BP	neural nucleus development	GO:0048857	0.0370268	645974	GO:BP	excitatory postsynaptic potential	GO:0060079	6.4334e-06																	GO:BP	positive regulation of chemotaxis	GO:0050921	0.00012675												GO:BP	positive regulation of stress fiber assembly	GO:0051496	0.0425692
7314	GO:BP	microtubule-based transport	GO:0099111	0.0370268	29979	GO:BP	positive regulation of dendritic spine morphogenesis	GO:0061003	7.16578e-06																	GO:BP	T cell differentiation	GO:0030217	0.000128169												GO:BP	transcription by RNA polymerase II	GO:0006366	0.0426807
64645	GO:BP	multi-organism localization	GO:1902579	0.0370268	130612	GO:BP	adult behavior	GO:0030534	7.82029e-06																	GO:BP	regulation of cell motility	GO:2000145	0.000128965												GO:BP	negative regulation of nitrogen compound metabolic process	GO:0051172	0.0426807
1802	GO:BP	regulation of mitotic cell cycle phase transition	GO:1901990	0.0370268	25827	GO:BP	cellular homeostasis	GO:0019725	7.84793e-06																	GO:BP	positive regulation of leukocyte chemotaxis	GO:0002690	0.000128965												GO:BP	regulation of smooth muscle cell proliferation	GO:0048660	0.0433043
57132	GO:BP	nucleocytoplasmic transport	GO:0006913	0.0377804	22848	GO:BP	multicellular organismal signaling	GO:0035637	7.87926e-06																	GO:BP	activation of innate immune response	GO:0002218	0.000130095												GO:BP	reproductive structure development	GO:0048608	0.0435549
5291	GO:BP	regulation of stem cell differentiation	GO:2000736	0.0390844	57338	GO:BP	positive regulation of cellular component organization	GO:0051130	8.12081e-06																	GO:BP	negative regulation of leukocyte cell-cell adhesion	GO:1903038	0.000130095												GO:BP	reproductive system development	GO:0061458	0.0452332
4133	GO:BP	spindle assembly	GO:0051225	0.0390844	10633	GO:BP	regulation of neurogenesis	GO:0050767	9.16314e-06																	GO:BP	negative regulation of antigen processing and presentation	GO:0002578	0.00013424												GO:BP	negative regulation of DNA-dependent DNA replication	GO:2000104	0.0457139
3460	GO:BP	synaptic vesicle transport	GO:0048489	0.0390844	10147	GO:BP	regulation of sodium ion transmembrane transporter activity	GO:2000649	9.61433e-06																	GO:BP	cellular response to lipopolysaccharide	GO:0071222	0.000134393												GO:BP	collagen biosynthetic process	GO:0032964	0.0457139
125988	GO:BP	mRNA catabolic process	GO:0006402	0.0390844	10501	GO:BP	axonal transport	GO:0098930	9.61433e-06																	GO:BP	positive regulation of adaptive immune response based on somatic recombination of immune receptors built from immunoglobulin superfamily domains	GO:0002824	0.000160196												GO:BP	smooth muscle cell proliferation	GO:0048659	0.0457139
51397	GO:BP	nuclear transport	GO:0051169	0.0403575	23335	GO:BP	positive regulation of secretion by cell	GO:1903532	1.03147e-05																	GO:BP	regulation of chemokine production	GO:0032642	0.000168413												GO:BP	negative regulation of keratinocyte proliferation	GO:0010839	0.0457139
3329	GO:BP	regulation of protein-containing complex assembly	GO:0043254	0.0405109	51062	GO:BP	protein localization to cell periphery	GO:1990778	1.28127e-05																	GO:BP	regulation of phagocytosis	GO:0050764	0.000168413												GO:BP	sequestering of triglyceride	GO:0030730	0.0457139
6324	GO:BP	negative regulation of mitotic cell cycle phase transition	GO:1901991	0.0407338	10446	GO:BP	cellular protein localization	GO:0034613	1.46827e-05																	GO:BP	positive regulation of tumor necrosis factor production	GO:0032760	0.00017695												GO:BP	regulation of lipid localization	GO:1905952	0.0462904
162989	GO:BP	regulation of hematopoietic progenitor cell differentiation	GO:1901532	0.0408436	25819	GO:BP	regulation of sodium ion transmembrane transport	GO:1902305	1.46827e-05																	GO:BP	chemokine production	GO:0032602	0.00017695												GO:BP	mononuclear cell differentiation	GO:1903131	0.0466435
132	GO:BP	regulation of transepithelial transport	GO:0150111	0.040914	8945	GO:BP	chemical synaptic transmission, postsynaptic	GO:0099565	1.54853e-05																	GO:BP	positive regulation of myeloid leukocyte differentiation	GO:0002763	0.00018006												GO:BP	aminoglycan biosynthetic process	GO:0006023	0.0471215
51611	GO:BP	positive regulation of amyloid fibril formation	GO:1905908	0.040914	51606	GO:BP	transport along microtubule	GO:0010970	1.55151e-05																	GO:BP	regulation of cellular process	GO:0050794	0.000180191												GO:BP	collagen metabolic process	GO:0032963	0.0471215
4338	GO:BP	amyloid-beta metabolic process	GO:0050435	0.0412697	1428	GO:BP	axo-dendritic transport	GO:0008088	1.59031e-05																	GO:BP	positive regulation of defense response to bacterium	GO:1900426	0.000183758												GO:BP	cellular response to glucocorticoid stimulus	GO:0071385	0.0471215
23122	GO:BP	nuclear chromosome segregation	GO:0098813	0.0418761	26047	GO:BP	ATP metabolic process	GO:0046034	1.62344e-05																	GO:BP	T cell mediated immunity	GO:0002456	0.000183758												GO:BP	positive regulation of nuclear division	GO:0051785	0.0471215
56948	GO:BP	protein localization to nucleoplasm	GO:1990173	0.0419359	65009	GO:BP	microtubule-based transport	GO:0099111	1.62344e-05																	GO:BP	regulation of leukocyte migration	GO:0002685	0.000183758												GO:BP	cellular response to transforming growth factor beta stimulus	GO:0071560	0.0473892
29966	GO:BP	regulation of DNA-templated transcription in response to stress	GO:0043620	0.0419359	1780	GO:BP	negative regulation of neuron projection development	GO:0010977	1.82164e-05																	GO:BP	positive regulation of interleukin-1 beta production	GO:0032731	0.000191729												GO:BP	response to amino acid	GO:0043200	0.048125
23348	GO:BP	carbohydrate catabolic process	GO:0016052	0.0419359	55222	GO:BP	microtubule polymerization	GO:0046785	1.90907e-05																	GO:BP	positive regulation of myeloid cell differentiation	GO:0045639	0.000203815												GO:BP	positive regulation of MAPK cascade	GO:0043410	0.048125
56271	GO:BP	positive regulation of mitotic metaphase/anaphase transition	GO:0045842	0.0419359	63973	GO:BP	negative regulation of microtubule polymerization or depolymerization	GO:0031111	2.05927e-05																	GO:BP	regulation of locomotion	GO:0040012	0.000205837												GO:BP	actin filament organization	GO:0007015	0.0483726
10718	GO:BP	positive regulation of mitotic sister chromatid separation	GO:1901970	0.0419359	10486	GO:BP	cellular macromolecule localization	GO:0070727	2.14107e-05																	GO:BP	regulation of lymphocyte mediated immunity	GO:0002706	0.000206161												GO:BP	zymogen activation	GO:0031638	0.0483726
1452	GO:BP	regulation of intrinsic apoptotic signaling pathway by p53 class mediator	GO:1902253	0.0428481	1951	GO:BP	energy derivation by oxidation of organic compounds	GO:0015980	2.19686e-05																	GO:BP	regulation of cell migration	GO:0030334	0.00021163												GO:BP	regulation of localization	GO:0032879	0.0483726
2936	GO:BP	vesicle coating	GO:0006901	0.043203	7216	GO:BP	telencephalon development	GO:0021537	2.26205e-05																	GO:BP	negative regulation of defense response	GO:0031348	0.00022431												GO:BP	supramolecular fiber organization	GO:0097435	0.0484643
84844	GO:BP	ribonucleoprotein complex subunit organization	GO:0071826	0.0447997	221424	GO:BP	synaptic vesicle localization	GO:0097479	2.27897e-05																	GO:BP	myeloid leukocyte differentiation	GO:0002573	0.000241526												GO:BP	renal absorption	GO:0070293	0.048612
58505	GO:BP	post-translational protein modification	GO:0043687	0.0449734	30815	GO:BP	developmental growth	GO:0048589	2.50713e-05																	GO:BP	synapse pruning	GO:0098883	0.000243843												GO:BP	positive regulation of regulatory T cell differentiation	GO:0045591	0.048612
5716	GO:BP	import into nucleus	GO:0051170	0.0449908	338811	GO:BP	regulation of cellular localization	GO:0060341	2.93036e-05																	GO:BP	response to virus	GO:0009615	0.000253406												GO:BP	negative regulation of anoikis	GO:2000811	0.048612
54065	GO:BP	RNA catabolic process	GO:0006401	0.0455682	23466	GO:BP	regulation of protein localization	GO:0032880	2.93036e-05																	GO:BP	natural killer cell mediated cytotoxicity	GO:0042267	0.000253406												GO:BP	platelet-derived growth factor receptor signaling pathway	GO:0048008	0.0497631
60	GO:BP	regulation of sister chromatid segregation	GO:0033045	0.0455682	4692	GO:BP	protein localization to cell junction	GO:1902414	3.36427e-05																	GO:BP	interleukin-1 beta production	GO:0032611	0.000256876												GO:BP	regulation of extrinsic apoptotic signaling pathway via death domain receptors	GO:1902041	0.0497631
159	GO:BP	regulation of chromosome separation	GO:1905818	0.0455682	8703	GO:BP	regulation of calcium ion transport	GO:0051924	3.39046e-05																	GO:BP	regulation of interleukin-1 beta production	GO:0032651	0.000256876												GO:CC	cytoplasm	GO:0005737	0.0123989
54469	GO:BP	nitrogen compound metabolic process	GO:0006807	0.0455977	8506	GO:BP	action potential	GO:0001508	3.50437e-05																	GO:BP	regulation of macrophage activation	GO:0043030	0.00027015												KEGG	p53 signaling pathway	KEGG:04115	0.0169764
51096	GO:BP	antigen processing and presentation of exogenous peptide antigen	GO:0002478	0.0460639	9764	GO:BP	positive regulation of secretion	GO:0051047	3.51338e-05																	GO:BP	interleukin-4 production	GO:0032633	0.00027755												KEGG	Transcriptional misregulation in cancer	KEGG:05202	0.0181963
9861	GO:BP	nucleotide biosynthetic process	GO:0009165	0.0460639	81533	GO:BP	sodium ion transmembrane transport	GO:0035725	3.55419e-05																	GO:BP	regulation of interleukin-4 production	GO:0032673	0.00027755												KEGG	Breast cancer	KEGG:05224	0.0197135
26953	GO:BP	positive regulation of viral genome replication	GO:0045070	0.0463772	283212	GO:BP	regulation of sodium ion transport	GO:0002028	3.57523e-05																	GO:BP	positive regulation of antigen processing and presentation of peptide antigen via MHC class II	GO:0002588	0.000282668												KEGG	FoxO signaling pathway	KEGG:04068	0.0457969
10254	GO:BP	positive regulation of cellular component organization	GO:0051130	0.0463772	2912	GO:BP	positive regulation of dendrite morphogenesis	GO:0050775	3.66171e-05																	GO:BP	positive regulation of antigen processing and presentation of peptide antigen	GO:0002585	0.000282668												KEGG	Chronic myeloid leukemia	KEGG:05220	0.0457969
150291	GO:BP	protein localization to chromosome, telomeric region	GO:0070198	0.0463772	56704	GO:BP	organic substance transport	GO:0071702	4.01575e-05																	GO:BP	positive regulation of antigen processing and presentation of peptide or polysaccharide antigen via MHC class II	GO:0002582	0.000282668												KEGG	Thyroid cancer	KEGG:05216	0.0457969
3188	GO:BP	endosome transport via multivesicular body sorting pathway	GO:0032509	0.0463772	347730	GO:BP	ion homeostasis	GO:0050801	4.10168e-05																	GO:BP	negative regulation of autophagic cell death	GO:1904093	0.000282668												KEGG	Pathways in cancer	KEGG:05200	0.0465629
2983	GO:BP	regulation of cellular component biogenesis	GO:0044087	0.0464264	23171	GO:BP	exocytosis	GO:0006887	4.14697e-05																	GO:BP	positive regulation of alpha-beta T cell activation	GO:0046635	0.000283727												WP	Exercise-induced Circadian Regulation	WP:WP410	0.00162133
23515	GO:BP	regulation of apoptotic signaling pathway	GO:2001233	0.0466579	5604	GO:BP	exocytic process	GO:0140029	4.35303e-05																	GO:BP	negative regulation of immune response	GO:0050777	0.000286267												WP	Nuclear Receptors Meta-Pathway	WP:WP2882	0.00608873
64224	GO:BP	carbohydrate derivative biosynthetic process	GO:1901137	0.0469531	7529	GO:BP	positive regulation of regulated secretory pathway	GO:1903307	4.35303e-05																	GO:BP	regulation of cellular component movement	GO:0051270	0.000294067												WP	Adipogenesis	WP:WP236	0.0153849
28978	GO:BP	amyloid precursor protein catabolic process	GO:0042987	0.0469531	79016	GO:BP	protein polymerization	GO:0051258	4.88087e-05																	GO:BP	natural killer cell mediated immunity	GO:0002228	0.000301857												WP	Transcriptional cascade regulating adipogenesis	WP:WP4211	0.0153849
23480	GO:BP	regulation of mitotic cell cycle	GO:0007346	0.0469531	4061	GO:BP	regulated exocytosis	GO:0045055	5.31334e-05																	GO:BP	response to tumor cell	GO:0002347	0.000303726												WP	Glucocorticoid Receptor Pathway	WP:WP2880	0.0252309
55795	GO:BP	SCF-dependent proteasomal ubiquitin-dependent protein catabolic process	GO:0031146	0.046957	1949	GO:BP	negative regulation of cellular component organization	GO:0051129	5.32997e-05																	GO:BP	positive regulation of NIK/NF-kappaB signaling	GO:1901224	0.000321895												WP	p53 transcriptional gene network	WP:WP4963	0.0252309
3799	GO:BP	carbohydrate derivative metabolic process	GO:1901135	0.0472952	64168	GO:BP	hippocampus development	GO:0021766	6.04948e-05																	GO:BP	respiratory burst	GO:0045730	0.000338091
51309	GO:BP	positive regulation of telomerase RNA localization to Cajal body	GO:1904874	0.0475812	6330	GO:BP	regulation of synaptic transmission, glutamatergic	GO:0051966	6.22025e-05																	GO:BP	regulation of T cell mediated cytotoxicity	GO:0001914	0.000338091
11097	GO:BP	positive regulation of metaphase/anaphase transition of cell cycle	GO:1902101	0.0475812	2917	GO:BP	regulation of calcium ion transmembrane transport	GO:1903169	6.62453e-05																	GO:BP	positive regulation of chemokine production	GO:0032722	0.000366107
10484	GO:BP	protein localization to cell junction	GO:1902414	0.0491536	3049	GO:BP	regulation of metal ion transport	GO:0010959	6.62453e-05																	GO:BP	response to lipid	GO:0033993	0.000387433
539	GO:BP	regulation of protein stability	GO:0031647	0.0493324	7881	GO:BP	cytoskeleton-dependent intracellular transport	GO:0030705	6.81467e-05																	GO:BP	antigen processing and presentation of endogenous peptide antigen via MHC class I	GO:0019885	0.000388765
5144	GO:BP	COPII-coated vesicle budding	GO:0090114	0.0493324	115950	GO:BP	generation of precursor metabolites and energy	GO:0006091	6.85266e-05																	GO:BP	regulation of inflammatory response	GO:0050727	0.000421986
112942	GO:CC	membrane-bounded organelle	GO:0043227	9.98721e-21	387923	GO:BP	forebrain development	GO:0030900	7.03679e-05																	GO:BP	regulation of leukocyte chemotaxis	GO:0002688	0.000453184
8417	GO:CC	cytoplasm	GO:0005737	3.191e-19	10636	GO:BP	positive regulation of neuron projection development	GO:0010976	7.25093e-05																	GO:BP	movement of cell or subcellular component	GO:0006928	0.000464874
8334	GO:CC	organelle	GO:0043226	3.55004e-17	89792	GO:BP	cellular cation homeostasis	GO:0030003	7.34181e-05																	GO:BP	T cell differentiation involved in immune response	GO:0002292	0.000467896
3716	GO:CC	intracellular membrane-bounded organelle	GO:0043231	3.02374e-16	139728	GO:BP	cellular ion homeostasis	GO:0006873	7.3524e-05																	GO:BP	alpha-beta T cell proliferation	GO:0046633	0.000508895
10049	GO:CC	intracellular organelle	GO:0043229	7.44679e-16	51046	GO:BP	synapse maturation	GO:0060074	7.7645e-05																	GO:BP	positive regulation of cell communication	GO:0010647	0.000518086
51282	GO:CC	intracellular anatomical structure	GO:0005622	1.02054e-14	10858	GO:BP	vesicle transport along microtubule	GO:0047496	8.29505e-05																	GO:BP	negative regulation of tumor necrosis factor production	GO:0032720	0.000526003
378805	GO:CC	organelle envelope	GO:0031967	1.17135e-12	80213	GO:BP	neuron recognition	GO:0008038	8.29505e-05																	GO:BP	positive regulation of signaling	GO:0023056	0.000537296
441027	GO:CC	envelope	GO:0031975	1.17135e-12	146330	GO:BP	mitochondrion organization	GO:0007005	8.92294e-05																	GO:BP	positive regulation of leukocyte mediated immunity	GO:0002705	0.000554588
91750	GO:CC	protein-containing complex	GO:0032991	1.17135e-12	3761	GO:BP	regulation of cellular component biogenesis	GO:0044087	9.51066e-05																	GO:BP	negative regulation of tumor necrosis factor superfamily cytokine production	GO:1903556	0.000589282
65977	GO:CC	cytosol	GO:0005829	3.8537e-12	26038	GO:BP	regulation of microtubule polymerization	GO:0031113	9.64395e-05																	GO:BP	regulation of granulocyte differentiation	GO:0030852	0.000592109
11051	GO:CC	organelle membrane	GO:0031090	3.80125e-10	29114	GO:BP	anatomical structure development	GO:0048856	0.000102804																	GO:BP	regulation of T cell mediated immunity	GO:0002709	0.000621952
6227	GO:CC	mitochondrial membrane	GO:0031966	4.66427e-09	51127	GO:BP	organelle localization	GO:0051640	0.000107213																	GO:BP	regulation of myeloid cell differentiation	GO:0045637	0.000676147
10465	GO:CC	mitochondrial envelope	GO:0005740	1.06305e-08	3419	GO:BP	regulation of AMPA receptor activity	GO:2000311	0.000107437																	GO:BP	B cell activation	GO:0042113	0.000701398
283491	GO:CC	ribonucleoprotein complex	GO:1990904	4.73782e-08	65985	GO:BP	neuron cellular homeostasis	GO:0070050	0.000110094																	GO:BP	negative regulation of response to external stimulus	GO:0032102	0.000729049
29074	GO:CC	mitochondrion	GO:0005739	4.92444e-07	254263	GO:BP	regulation of presynapse organization	GO:0099174	0.000110094																	GO:BP	myeloid dendritic cell activation involved in immune response	GO:0002277	0.000756392
54331	GO:CC	mitochondrial inner membrane	GO:0005743	5.5118e-07	6543	GO:BP	regulation of presynapse assembly	GO:1905606	0.000110094																	GO:BP	leukotriene production involved in inflammatory response	GO:0002540	0.000756392
84280	GO:CC	organelle lumen	GO:0043233	6.28172e-07	83857	GO:BP	regulation of protein transport	GO:0051223	0.000111391																	GO:BP	positive regulation of T cell activation via T cell receptor contact with antigen bound to MHC molecule on antigen presenting cell	GO:2001190	0.000756392
9789	GO:CC	membrane-enclosed lumen	GO:0031974	6.28172e-07	5528	GO:BP	chemical homeostasis	GO:0048878	0.000118432																	GO:BP	arachidonic acid metabolite production involved in inflammatory response	GO:0002538	0.000756392
9338	GO:CC	intracellular organelle lumen	GO:0070013	6.28172e-07	8829	GO:BP	negative regulation of axonogenesis	GO:0050771	0.000142273																	GO:BP	antigen processing and presentation of endogenous peptide antigen via MHC class I via ER pathway	GO:0002484	0.000756392
26994	GO:CC	organelle inner membrane	GO:0019866	2.02368e-06	27319	GO:BP	phagosome acidification	GO:0090383	0.000146863																	GO:BP	natural killer cell tolerance induction	GO:0002519	0.000756392
9168	GO:CC	nucleoplasm	GO:0005654	2.49827e-06	1173	GO:BP	growth	GO:0040007	0.000151897																	GO:BP	antigen processing and presentation of endogenous peptide antigen via MHC class I via ER pathway, TAP-independent	GO:0002486	0.000756392
10632	GO:CC	catalytic complex	GO:1902494	2.6348e-06	6182	GO:BP	pallium development	GO:0021543	0.000153284																	GO:BP	NIK/NF-kappaB signaling	GO:0038061	0.000756392
54978	GO:CC	extracellular exosome	GO:0070062	2.6348e-06	145773	GO:BP	presynapse assembly	GO:0099054	0.000153655																	GO:BP	defense response to symbiont	GO:0140546	0.000825493
8491	GO:CC	nucleus	GO:0005634	4.22883e-06	54102	GO:BP	regulation of heart contraction	GO:0008016	0.000153961																	GO:BP	defense response to virus	GO:0051607	0.000825493
10682	GO:CC	extracellular organelle	GO:0043230	1.10689e-05	10131	GO:BP	regulation of presynaptic cytosolic calcium ion concentration	GO:0099509	0.000156142																	GO:BP	negative regulation of cellular process	GO:0048523	0.000832078
54955	GO:CC	extracellular vesicle	GO:1903561	1.10689e-05	349136	GO:BP	limbic system development	GO:0021761	0.00018028																	GO:BP	defense response to bacterium	GO:0042742	0.000879445
5383	GO:CC	extracellular membrane-bounded organelle	GO:0065010	1.10689e-05	132299	GO:BP	regulation of establishment of protein localization	GO:0070201	0.00018028																	GO:BP	positive regulation of signal transduction	GO:0009967	0.000882285
4074	GO:CC	mitochondrial protein-containing complex	GO:0098798	2.10154e-05	55800	GO:BP	dendrite extension	GO:0097484	0.00018531																	GO:BP	regulation of defense response to bacterium	GO:1900424	0.000992453
10095	GO:CC	nuclear lumen	GO:0031981	3.22301e-05	10193	GO:BP	cardiac conduction	GO:0061337	0.000189904																	GO:BP	positive regulation of peptidase activity	GO:0010952	0.00100074
5431	GO:CC	endomembrane system	GO:0012505	4.13596e-05	27175	GO:BP	neurotransmitter receptor internalization	GO:0099590	0.00019528																	GO:BP	mast cell degranulation	GO:0043303	0.00115996
3187	GO:CC	ribosomal subunit	GO:0044391	4.52352e-05	6855	GO:BP	organelle organization	GO:0006996	0.000196409																	GO:BP	positive regulation of multi-organism process	GO:0043902	0.00115996
4709	GO:CC	vesicle	GO:0031982	4.7851e-05	64409	GO:BP	cytosolic calcium ion transport	GO:0060401	0.000200708																	GO:BP	positive regulation of superoxide anion generation	GO:0032930	0.00115996
51118	GO:CC	mitochondrial proton-transporting ATP synthase complex	GO:0005753	0.000115728	25830	GO:BP	regulation of synapse assembly	GO:0051963	0.000211347																	GO:BP	positive regulation of cytokine-mediated signaling pathway	GO:0001961	0.00124113
64921	GO:CC	mitochondrial proton-transporting ATP synthase complex, coupling factor F(o)	GO:0000276	0.000128356	7386	GO:BP	regulation of microtubule polymerization or depolymerization	GO:0031110	0.000214487																	GO:BP	mast cell activation involved in immune response	GO:0002279	0.00124113
51232	GO:CC	proton-transporting ATP synthase complex	GO:0045259	0.00018498	6622	GO:BP	negative regulation of synaptic transmission	GO:0050805	0.000226452																	GO:BP	mast cell mediated immunity	GO:0002448	0.00133338
678	GO:CC	mitochondrial ribosome	GO:0005761	0.000235896	407738	GO:BP	protein localization to postsynaptic membrane	GO:1903539	0.000234968																	GO:BP	phospholipid catabolic process	GO:0009395	0.00133338
1340	GO:CC	organellar ribosome	GO:0000313	0.000235896	27439	GO:BP	visual learning	GO:0008542	0.000240704																	GO:BP	response to interleukin-1	GO:0070555	0.00134872
140739	GO:CC	ribosome	GO:0005840	0.000245348	57582	GO:BP	mitochondrial membrane organization	GO:0007006	0.000244149																	GO:BP	type I interferon signaling pathway	GO:0060337	0.00136189
3843	GO:CC	nuclear envelope	GO:0005635	0.000245348	9371	GO:BP	cation homeostasis	GO:0055080	0.000253012																	GO:BP	negative regulation of dendritic cell antigen processing and presentation	GO:0002605	0.00141579
130507	GO:CC	proton-transporting ATP synthase complex, coupling factor F(o)	GO:0045263	0.000320724	9607	GO:BP	cellular protein-containing complex assembly	GO:0034622	0.000258725																	GO:BP	positive regulation of T cell mediated immunity	GO:0002711	0.00141579
23039	GO:CC	intracellular protein-containing complex	GO:0140535	0.000325691	55859	GO:BP	microtubule polymerization or depolymerization	GO:0031109	0.000258969																	GO:BP	negative regulation of very-low-density lipoprotein particle clearance	GO:0010916	0.00141579
9221	GO:CC	mitochondrial matrix	GO:0005759	0.000336104	23787	GO:BP	presynapse organization	GO:0099172	0.000266928																	GO:BP	cellular response to type I interferon	GO:0071357	0.00141579
9611	GO:CC	membrane protein complex	GO:0098796	0.00114763	56897	GO:BP	glutamate receptor signaling pathway	GO:0007215	0.000266928																	GO:BP	detection of lipopolysaccharide	GO:0032497	0.00141579
11260	GO:CC	proton-transporting two-sector ATPase complex	GO:0016469	0.00175087	6305	GO:BP	heart contraction	GO:0060047	0.000291834																	GO:BP	regulation of T cell differentiation	GO:0045580	0.0014349
60488	GO:CC	transport vesicle membrane	GO:0030658	0.00175087	8543	GO:BP	synaptic vesicle transport	GO:0048489	0.000292966																	GO:BP	myeloid leukocyte migration	GO:0097529	0.0014349
10480	GO:CC	ESCRT complex	GO:0036452	0.0025515	64881	GO:BP	protein localization to postsynapse	GO:0062237	0.000293093																	GO:BP	regulation of reactive oxygen species metabolic process	GO:2000377	0.0014821
201595	GO:CC	proton-transporting two-sector ATPase complex, proton-transporting domain	GO:0033177	0.0030142	4674	GO:BP	dephosphorylation	GO:0016311	0.000295676																	GO:BP	positive regulation of alpha-beta T cell proliferation	GO:0046641	0.00150768
57561	GO:CC	nuclear protein-containing complex	GO:0140513	0.0030702	2835	GO:BP	vesicle cytoskeletal trafficking	GO:0099518	0.000301454																	GO:BP	cell junction disassembly	GO:0150146	0.00150768
51434	GO:CC	bounding membrane of organelle	GO:0098588	0.00405925	54958	GO:BP	intracellular transport	GO:0046907	0.000306102																	GO:BP	alpha-beta T cell activation	GO:0046631	0.00157553
94081	GO:CC	nuclear pore	GO:0005643	0.00496655	23416	GO:BP	regulation of calcium ion transmembrane transporter activity	GO:1901019	0.000311001																	GO:BP	positive regulation of proteolysis	GO:0045862	0.00164412
65993	GO:CC	transport vesicle	GO:0030133	0.00512804	163126	GO:BP	endocytosis	GO:0006897	0.000328629																	GO:BP	anatomical structure development	GO:0048856	0.00164412
549	GO:CC	microtubule cytoskeleton	GO:0015630	0.00541127	9377	GO:BP	long-term synaptic depression	GO:0060292	0.000329714																	GO:BP	response to type I interferon	GO:0034340	0.00173844
6727	GO:CC	coated vesicle	GO:0030135	0.00541127	22949	GO:BP	positive regulation of neurogenesis	GO:0050769	0.000341655																	GO:BP	regulation of chemotaxis	GO:0050920	0.00174512
7323	GO:CC	transferase complex	GO:1990234	0.005636	339344	GO:BP	positive regulation of neurotransmitter secretion	GO:0001956	0.000353624																	GO:BP	regulation of alpha-beta T cell activation	GO:0046634	0.00189281
9364	GO:CC	trans-Golgi network transport vesicle	GO:0030140	0.00685422	81929	GO:BP	clathrin coat assembly	GO:0048268	0.000353624																	GO:BP	icosanoid biosynthetic process	GO:0046456	0.0019314
9551	GO:CC	spliceosomal complex	GO:0005681	0.00768495	81565	GO:BP	inorganic ion homeostasis	GO:0098771	0.000391328																	GO:BP	cell-cell fusion	GO:0140253	0.0019314
64805	GO:CC	Golgi-associated vesicle	GO:0005798	0.00923856	8408	GO:BP	protein localization to plasma membrane	GO:0072659	0.000397752																	GO:BP	positive regulation of response to cytokine stimulus	GO:0060760	0.0019314
10787	GO:CC	large ribosomal subunit	GO:0015934	0.00936969	163404	GO:BP	regulation of filopodium assembly	GO:0051489	0.000431468																	GO:BP	syncytium formation by plasma membrane fusion	GO:0000768	0.0019314
8487	GO:CC	membrane coat	GO:0030117	0.00975199	84861	GO:BP	synaptic vesicle membrane organization	GO:0048499	0.000443042																	GO:BP	regulation of superoxide anion generation	GO:0032928	0.00193153
6386	GO:CC	coated membrane	GO:0048475	0.00975199	57665	GO:BP	establishment of protein localization to membrane	GO:0090150	0.000468357																	GO:BP	negative regulation of biological process	GO:0048519	0.00195042
51155	GO:CC	peptidase complex	GO:1905368	0.00975199	4900	GO:BP	neurotransmitter receptor transport to plasma membrane	GO:0098877	0.000524298																	GO:BP	response to wounding	GO:0009611	0.00200796
10935	GO:CC	inner mitochondrial membrane protein complex	GO:0098800	0.00975199	84319	GO:BP	cardiac muscle cell action potential	GO:0086001	0.000540754																	GO:BP	positive regulation of syncytium formation by plasma membrane fusion	GO:0060143	0.00216916
164	GO:CC	ESCRT III complex	GO:0000815	0.00999106	131583	GO:BP	heart process	GO:0003015	0.000551092																	GO:BP	cell differentiation	GO:0030154	0.00216916
5601	GO:CC	nuclear envelope lumen	GO:0005641	0.00999106	5594	GO:BP	locomotory behavior	GO:0007626	0.000586017																	GO:BP	regulation of CD4-positive, CD25-positive, alpha-beta regulatory T cell differentiation	GO:0032829	0.00216916
	GO:CC	proteasome core complex, alpha-subunit complex	GO:0019773	0.00999106	64753	GO:BP	vesicle localization	GO:0051648	0.000603716																	GO:BP	syncytium formation	GO:0006949	0.00216916
	GO:CC	small ribosomal subunit	GO:0015935	0.00999106	221336	GO:BP	developmental process	GO:0032502	0.00061814																	GO:BP	regulation of very-low-density lipoprotein particle clearance	GO:0010915	0.00216916
	GO:CC	chaperonin-containing T-complex	GO:0005832	0.00999106	3052	GO:BP	regulation of blood circulation	GO:1903522	0.000622542																	GO:BP	regulation of plasma lipoprotein particle levels	GO:0097006	0.00216916
	GO:CC	vesicle coat	GO:0030120	0.00999106	7325	GO:BP	visual behavior	GO:0007632	0.000628319																	GO:BP	regulation of macrophage fusion	GO:0034239	0.00216916
	GO:CC	mitochondrial large ribosomal subunit	GO:0005762	0.0106825	55922	GO:BP	second-messenger-mediated signaling	GO:0019932	0.000658157																	GO:BP	regulation of autophagic cell death	GO:1904092	0.00216916
	GO:CC	coated vesicle membrane	GO:0030662	0.0106825	2558	GO:BP	membrane depolarization	GO:0051899	0.00069198																	GO:BP	Fc receptor signaling pathway	GO:0038093	0.00216916
	GO:CC	organellar large ribosomal subunit	GO:0000315	0.0106825	7167	GO:BP	anatomical structure morphogenesis	GO:0009653	0.000702998																	GO:BP	positive regulation of macrophage fusion	GO:0034241	0.00216916
	GO:CC	ER to Golgi transport vesicle membrane	GO:0012507	0.0106825	84246	GO:BP	layer formation in cerebral cortex	GO:0021819	0.000729476																	GO:BP	positive regulation of CD4-positive, CD25-positive, alpha-beta regulatory T cell differentiation	GO:0032831	0.00216916
	GO:CC	nucleolus	GO:0005730	0.0108975	3015	GO:BP	neurotransmitter-gated ion channel clustering	GO:0072578	0.000729476																	GO:BP	positive regulation of leukocyte degranulation	GO:0043302	0.00238998
	GO:CC	endosome	GO:0005768	0.0108975	23057	GO:BP	neuronal signal transduction	GO:0023041	0.000733123																	GO:BP	regulation of microglial cell activation	GO:1903978	0.00238998
	GO:CC	host cell	GO:0043657	0.0110985	166	GO:BP	regulation of synaptic vesicle cycle	GO:0098693	0.000733123																	GO:BP	regulation of interleukin-10 production	GO:0032653	0.00239113
	GO:CC	host cellular component	GO:0018995	0.0110985	55915	GO:BP	dense core granule exocytosis	GO:1990504	0.000733123																	GO:BP	interleukin-10 production	GO:0032613	0.00239113
	GO:CC	Arp2/3 protein complex	GO:0005885	0.0119504	4134	GO:BP	nucleoside triphosphate metabolic process	GO:0009141	0.000737478																	GO:BP	negative regulation of cell population proliferation	GO:0008285	0.00244544
	GO:CC	cytoplasmic region	GO:0099568	0.0125154	80025	GO:BP	neurotransmitter receptor transport	GO:0099637	0.000778282																	GO:BP	endocytosis	GO:0006897	0.00249557
	GO:CC	Sm-like protein family complex	GO:0120114	0.0132002	9519	GO:BP	positive regulation of cell morphogenesis involved in differentiation	GO:0010770	0.000796658																	GO:BP	stimulatory C-type lectin receptor signaling pathway	GO:0002223	0.00249557
	GO:CC	spliceosomal snRNP complex	GO:0097525	0.0137483	8270	GO:BP	telencephalon cell migration	GO:0022029	0.000861038																	GO:BP	interleukin-2 production	GO:0032623	0.0025125
	GO:CC	microtubule	GO:0005874	0.0140428	58513	GO:BP	cell junction assembly	GO:0034329	0.000962868																	GO:BP	regulation of interleukin-2 production	GO:0032663	0.0025125
	GO:CC	ciliary rootlet	GO:0035253	0.0147386	23236	GO:BP	positive regulation of protein transport	GO:0051222	0.000976589																	GO:BP	response to lectin	GO:1990840	0.00257326
	GO:CC	membrane	GO:0016020	0.0147527	22843	GO:BP	maintenance of location in cell	GO:0051651	0.00104049																	GO:BP	cellular response to lectin	GO:1990858	0.00257326
	GO:CC	catalytic step 2 spliceosome	GO:0071013	0.0153077	57595	GO:BP	transferrin transport	GO:0033572	0.00109859																	GO:BP	mast cell activation	GO:0045576	0.00265126
	GO:CC	cell cortex region	GO:0099738	0.0169187	374875	GO:BP	regulation of sequestering of calcium ion	GO:0051282	0.00109859																	GO:BP	regulation of NIK/NF-kappaB signaling	GO:1901222	0.00276875
	GO:CC	beta-catenin destruction complex	GO:0030877	0.0175872	1121	GO:BP	positive regulation of establishment of protein localization	GO:1904951	0.00109859																	GO:BP	innate immune response activating cell surface receptor signaling pathway	GO:0002220	0.00276875
	GO:CC	clathrin coat of trans-Golgi network vesicle	GO:0030130	0.0175872	1010	GO:BP	phosphate-containing compound metabolic process	GO:0006796	0.00112743																	GO:BP	positive regulation of cytokine production involved in immune response	GO:0002720	0.00279489
	GO:CC	chromaffin granule	GO:0042583	0.0175872	134701	GO:BP	regulation of microtubule cytoskeleton organization	GO:0070507	0.00116599																	GO:BP	actin cytoskeleton organization	GO:0030036	0.00283643
	GO:CC	integral component of mitochondrial membrane	GO:0032592	0.0188299	57583	GO:BP	filopodium assembly	GO:0046847	0.00116828																	GO:BP	positive regulation of production of molecular mediator of immune response	GO:0002702	0.00284986
	GO:CC	organelle subcompartment	GO:0031984	0.0188551	9722	GO:BP	regulation of protein polymerization	GO:0032271	0.00118205																	GO:BP	tumor necrosis factor-mediated signaling pathway	GO:0033209	0.00284986
	GO:CC	cytoplasmic vesicle	GO:0031410	0.0188551	23542	GO:BP	oxidative phosphorylation	GO:0006119	0.00127009																	GO:BP	innate immune response-activating signal transduction	GO:0002758	0.00284986
	GO:CC	intrinsic component of mitochondrial membrane	GO:0098573	0.0188551	5607	GO:BP	negative regulation of microtubule depolymerization	GO:0007026	0.00131448																	GO:BP	regulation of syncytium formation by plasma membrane fusion	GO:0060142	0.00287111
	GO:CC	proteasome complex	GO:0000502	0.0188551	398	GO:BP	presynaptic modulation of chemical synaptic transmission	GO:0099171	0.00132844																	GO:BP	negative regulation of interleukin-2 production	GO:0032703	0.00287111
	GO:CC	intracellular vesicle	GO:0097708	0.0188551	4185	GO:BP	developmental maturation	GO:0021700	0.00134689																	GO:BP	cellular developmental process	GO:0048869	0.00297231
	GO:CC	COPII-coated ER to Golgi transport vesicle	GO:0030134	0.0188551	523	GO:BP	forebrain cell migration	GO:0021885	0.00134719																	GO:BP	protection from natural killer cell mediated cytotoxicity	GO:0042270	0.00303934
	GO:CC	GID complex	GO:0034657	0.0190078	84557	GO:BP	postsynaptic endocytosis	GO:0140239	0.00136803																	GO:BP	macrophage fusion	GO:0034238	0.00303934
	GO:CC	integral component of organelle membrane	GO:0031301	0.0203153	345757	GO:BP	retrograde axonal transport	GO:0008090	0.00136803																	GO:BP	regulation of inflammatory response to wounding	GO:0106014	0.00303934
	GO:CC	mitochondrial small ribosomal subunit	GO:0005763	0.0203222	57799	GO:BP	regulation of cell development	GO:0060284	0.00136803																	GO:BP	positive regulation of mononuclear cell migration	GO:0071677	0.00305831
	GO:CC	organellar small ribosomal subunit	GO:0000314	0.0203222	79575	GO:BP	postsynaptic neurotransmitter receptor internalization	GO:0098884	0.00136803																	GO:BP	regulation of lymphocyte differentiation	GO:0045619	0.0031414
	GO:CC	neuron projection cytoplasm	GO:0120111	0.0215145	10808	GO:BP	cellular glucose homeostasis	GO:0001678	0.00146925																	GO:BP	regulation of cell differentiation	GO:0045595	0.00341921
	GO:CC	small nuclear ribonucleoprotein complex	GO:0030532	0.0220916	90249	GO:BP	regulation of release of sequestered calcium ion into cytosol	GO:0051279	0.0014789																	GO:BP	positive regulation of transport	GO:0051050	0.00343984
	GO:CC	COPII vesicle coat	GO:0030127	0.0231972	885	GO:BP	nucleoside triphosphate biosynthetic process	GO:0009142	0.0014789																	GO:BP	tolerance induction	GO:0002507	0.00347998
	GO:CC	trans-Golgi network transport vesicle membrane	GO:0012510	0.0231972	9228	GO:BP	cellular monovalent inorganic cation homeostasis	GO:0030004	0.00149035																	GO:BP	positive regulation of hydrolase activity	GO:0051345	0.00354318
	GO:CC	ubiquitin ligase complex	GO:0000151	0.0239904	9796	GO:BP	response to alkaloid	GO:0043279	0.00149035																	GO:BP	positive regulation of endopeptidase activity	GO:0010950	0.00357901
	GO:CC	cytoplasmic ribonucleoprotein granule	GO:0036464	0.0253343	140465	GO:BP	memory	GO:0007613	0.00149035																	GO:BP	myeloid cell differentiation	GO:0030099	0.00368065
	GO:CC	endopeptidase complex	GO:1905369	0.0259833	6844	GO:BP	sequestering of calcium ion	GO:0051208	0.00156401																	GO:BP	regulation of mast cell degranulation	GO:0043304	0.00380475
	GO:CC	spliceosomal tri-snRNP complex	GO:0097526	0.0264034	24141	GO:BP	central nervous system neuron differentiation	GO:0021953	0.0015796																	GO:BP	myeloid dendritic cell activation	GO:0001773	0.00380475
	GO:CC	presynaptic active zone cytoplasmic component	GO:0098831	0.0264034	5579	GO:BP	regulation of axon extension	GO:0030516	0.00171114																	GO:BP	regulation of transport	GO:0051049	0.00385119
	GO:CC	U4/U6 x U5 tri-snRNP complex	GO:0046540	0.0264034	146433	GO:BP	clathrin-dependent endocytosis	GO:0072583	0.00172327																	GO:BP	plasma lipoprotein particle clearance	GO:0034381	0.00392298
	GO:CC	ficolin-1-rich granule lumen	GO:1904813	0.0264034	56967	GO:BP	divalent inorganic cation homeostasis	GO:0072507	0.00174064																	GO:BP	negative regulation of T cell proliferation	GO:0042130	0.00392298
	GO:CC	supramolecular fiber	GO:0099512	0.0267905	4987	GO:BP	phosphorus metabolic process	GO:0006793	0.00175657																	GO:BP	mononuclear cell migration	GO:0071674	0.00404083
	GO:CC	Mon1-Ccz1 complex	GO:0035658	0.0267905	4830	GO:BP	calcium ion homeostasis	GO:0055074	0.00178939																	GO:BP	positive regulation of dendritic cell antigen processing and presentation	GO:0002606	0.0040671
	GO:CC	supramolecular polymer	GO:0099081	0.0296113	55907	GO:BP	positive regulation of neurotransmitter transport	GO:0051590	0.0018022																	GO:BP	lipoxin biosynthetic process	GO:2001301	0.0040671
	GO:CC	axon	GO:0030424	0.0296113	7798	GO:BP	cellular response to carbohydrate stimulus	GO:0071322	0.00187519																	GO:BP	regulation of phospholipid catabolic process	GO:0060696	0.0040671
	GO:CC	supramolecular complex	GO:0099080	0.029733	6483	GO:BP	establishment of organelle localization	GO:0051656	0.00190882																	GO:BP	regulation of mast cell activation involved in immune response	GO:0033006	0.00411578
	GO:CC	endoplasmic reticulum protein-containing complex	GO:0140534	0.0300825	6183	GO:BP	regulation of voltage-gated calcium channel activity	GO:1901385	0.00195481																	GO:BP	protein-containing complex assembly	GO:0065003	0.00430835
	GO:CC	nuclear speck	GO:0016607	0.0307574	55753	GO:BP	positive regulation of ion transport	GO:0043270	0.00199566																	GO:BP	regulation of cellular ketone metabolic process	GO:0010565	0.00431934
	GO:CC	cytoskeleton	GO:0005856	0.0313966	89795	GO:BP	cellular calcium ion homeostasis	GO:0006874	0.00201149																	GO:BP	positive regulation of macrophage activation	GO:0043032	0.00448101
	GO:CC	endoplasmic reticulum membrane	GO:0005789	0.031983	10439	GO:BP	synaptic transmission, GABAergic	GO:0051932	0.00201865																	GO:BP	positive regulation of reactive oxygen species metabolic process	GO:2000379	0.00448101
	GO:CC	endoplasmic reticulum subcompartment	GO:0098827	0.0339683	64769	GO:BP	protein-containing complex subunit organization	GO:0043933	0.00204087																	GO:BP	positive regulation of CD4-positive, alpha-beta T cell differentiation	GO:0043372	0.00448101
	GO:CC	intrinsic component of organelle membrane	GO:0031300	0.0342467	11041	GO:BP	regulation of extent of cell growth	GO:0061387	0.00204547																	GO:BP	protein-lipid complex remodeling	GO:0034368	0.00486424
	GO:CC	ribonucleoprotein granule	GO:0035770	0.0342612	3356	GO:BP	positive regulation of synaptic vesicle recycling	GO:1903423	0.00213441																	GO:BP	positive regulation of developmental process	GO:0051094	0.00486424
	GO:CC	late endosome	GO:0005770	0.0347441	128434	GO:BP	regulation of cytosolic calcium ion concentration	GO:0051480	0.00217293																	GO:BP	plasma lipoprotein particle remodeling	GO:0034369	0.00486424
	GO:CC	signal recognition particle, endoplasmic reticulum targeting	GO:0005786	0.0352433	283209	GO:BP	regulation of cellular component size	GO:0032535	0.00219945																	GO:BP	lipoxin metabolic process	GO:2001300	0.00519191
	GO:CC	signal recognition particle	GO:0048500	0.0352433	758	GO:BP	inner mitochondrial membrane organization	GO:0007007	0.0022113																	GO:BP	positive regulation of lipopolysaccharide-mediated signaling pathway	GO:0031666	0.00519191
	GO:CC	dense body	GO:0097433	0.0352433	138046	GO:BP	catecholamine secretion	GO:0050432	0.0022113																	GO:BP	triglyceride-rich lipoprotein particle clearance	GO:0071830	0.00519191
	GO:CC	glutamatergic synapse	GO:0098978	0.0358097	285093	GO:BP	protein-containing complex assembly	GO:0065003	0.00221706																	GO:BP	CD4-positive, CD25-positive, alpha-beta regulatory T cell differentiation	GO:0002361	0.00519191
	GO:CC	nuclear outer membrane-endoplasmic reticulum membrane network	GO:0042175	0.0399965	22883	GO:BP	neurotransmitter receptor transport to postsynaptic membrane	GO:0098969	0.00221911																	GO:BP	positive regulation of granulocyte differentiation	GO:0030854	0.00519191
	GO:CC	cell cortex	GO:0005938	0.0409597	84792	GO:BP	cellular component assembly	GO:0022607	0.00226952																	GO:BP	cellular response to interleukin-18	GO:0071351	0.00519191
	GO:CC	intracellular non-membrane-bounded organelle	GO:0043232	0.0426851	5067	GO:BP	regulation of signal transduction	GO:0009966	0.00226952																	GO:BP	chylomicron remnant clearance	GO:0034382	0.00519191
	GO:CC	polymeric cytoskeletal fiber	GO:0099513	0.0427273	10769	GO:BP	cerebral cortex neuron differentiation	GO:0021895	0.00229563																	GO:BP	interleukin-18-mediated signaling pathway	GO:0035655	0.00519191
	GO:CC	non-membrane-bounded organelle	GO:0043228	0.044334	55190	GO:BP	mitochondrion transport along microtubule	GO:0047497	0.00229563																	GO:BP	regulation of superoxide metabolic process	GO:0090322	0.00519239
	GO:CC	small-subunit processome	GO:0032040	0.0447114	5581	GO:BP	establishment of mitochondrion localization, microtubule-mediated	GO:0034643	0.00229563																	GO:BP	mature B cell differentiation	GO:0002335	0.00519239
	GO:CC	proton-transporting ATP synthase complex, catalytic core F(1)	GO:0045261	0.0451029	8941	GO:BP	regulation of catalytic activity	GO:0050790	0.00231751																	GO:BP	developmental process	GO:0032502	0.00549921
	GO:CC	box C/D RNP complex	GO:0031428	0.0451029	401647	GO:BP	regulation of GTPase activity	GO:0043087	0.00233301																	GO:BP	lysosome localization	GO:0032418	0.00553774
	GO:CC	AP-1 adaptor complex	GO:0030121	0.0451029	79133	GO:BP	detection of mechanical stimulus involved in sensory perception of touch	GO:0050976	0.00233545																	GO:BP	regulation of peptidase activity	GO:0052547	0.00558058
	GO:CC	axon cytoplasm	GO:1904115	0.0462643	2134	GO:BP	regulation of anatomical structure morphogenesis	GO:0022603	0.00233545																	GO:BP	response to lipoprotein particle	GO:0055094	0.00559318
	GO:CC	U2 snRNP	GO:0005686	0.0462643	113655	GO:BP	negative regulation of sequestering of calcium ion	GO:0051283	0.00252729																	GO:BP	protein-containing complex remodeling	GO:0034367	0.00559318
	GO:CC	nuclear body	GO:0016604	0.0480706	11332	GO:BP	cellular divalent inorganic cation homeostasis	GO:0072503	0.00264477																	GO:BP	positive regulation of molecular function	GO:0044093	0.00585549
	GO:CC	rough endoplasmic reticulum	GO:0005791	0.0487019	5800	GO:BP	establishment of vesicle localization	GO:0051650	0.00267545																	GO:BP	response to axon injury	GO:0048678	0.00601398
	GO:CC	presynapse	GO:0098793	0.0492911	170463	GO:BP	anterograde axonal transport	GO:0008089	0.00271849																	GO:BP	regulation of natural killer cell activation	GO:0032814	0.00602356
	KEGG	Amyotrophic lateral sclerosis	KEGG:05014	8.54342e-06	9908	GO:BP	positive regulation of synapse assembly	GO:0051965	0.00290397																	GO:BP	regulation of alpha-beta T cell proliferation	GO:0046640	0.00602356
	KEGG	Parkinson disease	KEGG:05012	8.54342e-06	51286	GO:BP	sodium ion transport	GO:0006814	0.00293803																	GO:BP	negative regulation of natural killer cell activation	GO:0032815	0.00647289
	KEGG	Alzheimer disease	KEGG:05010	8.54342e-06	117178	GO:BP	apoptotic mitochondrial changes	GO:0008637	0.00301341																	GO:BP	regulation of lipoprotein particle clearance	GO:0010984	0.00648618
	KEGG	Prion disease	KEGG:05020	2.10009e-05	10953	GO:BP	regulation of postsynaptic neurotransmitter receptor activity	GO:0098962	0.00301341																	GO:BP	cellular response to lipoprotein particle stimulus	GO:0071402	0.00648618
	KEGG	Huntington disease	KEGG:05016	0.000116274	79135	GO:BP	regulation of microtubule depolymerization	GO:0031114	0.00301341																	GO:BP	regulation of cellular amine metabolic process	GO:0033238	0.00650095
	KEGG	Pathways of neurodegeneration - multiple diseases	KEGG:05022	0.000194396	3420	GO:BP	regulation of receptor localization to synapse	GO:1902683	0.00301341																	GO:BP	positive regulation of ERK1 and ERK2 cascade	GO:0070374	0.00652548
	KEGG	Bacterial invasion of epithelial cells	KEGG:05100	0.000377844	57692	GO:BP	establishment of protein localization to postsynaptic membrane	GO:1903540	0.00301341																	GO:BP	regulation of regulated secretory pathway	GO:1903305	0.00684164
	KEGG	Salmonella infection	KEGG:05132	0.000591626	112611	GO:BP	protein secretion	GO:0009306	0.00302796																	GO:BP	pattern recognition receptor signaling pathway	GO:0002221	0.00693163
	KEGG	Oxidative phosphorylation	KEGG:00190	0.00165497	5048	GO:BP	response to organonitrogen compound	GO:0010243	0.00312105																	GO:BP	superoxide anion generation	GO:0042554	0.00693163
	KEGG	Endocytosis	KEGG:04144	0.00194566	79948	GO:BP	establishment of protein localization to extracellular region	GO:0035592	0.00316239																	GO:BP	positive regulation of CD4-positive, alpha-beta T cell activation	GO:2000516	0.00693163
	KEGG	Thermogenesis	KEGG:04714	0.00222837	144402	GO:BP	multicellular organismal process	GO:0032501	0.00316239																	GO:BP	positive regulation of metabolic process	GO:0009893	0.00693163
	KEGG	Spliceosome	KEGG:03040	0.0039483	63974	GO:BP	regulation of organelle organization	GO:0033043	0.00327033																	GO:BP	actin filament-based process	GO:0030029	0.00754659
	KEGG	Ribosome	KEGG:03010	0.0159946	23025	GO:BP	response to nitrogen compound	GO:1901698	0.00330687																	GO:BP	defense response to tumor cell	GO:0002357	0.00783434
	KEGG	Diabetic cardiomyopathy	KEGG:05415	0.0159946	5515	GO:BP	positive regulation of synaptic vesicle exocytosis	GO:2000302	0.00339929																	GO:BP	macropinocytosis	GO:0044351	0.00783434
	KEGG	Protein export	KEGG:03060	0.0295157	64963	GO:BP	negative regulation of neuron apoptotic process	GO:0043524	0.00344487																	GO:BP	very-low-density lipoprotein particle clearance	GO:0034447	0.00783434
	KEGG	Pathogenic Escherichia coli infection	KEGG:05130	0.0302558	9901	GO:BP	response to calcium ion	GO:0051592	0.00344487																	GO:BP	natural killer cell activation	GO:0030101	0.00789133
	KEGG	Tight junction	KEGG:04530	0.0302558	321	GO:BP	positive regulation of GTPase activity	GO:0043547	0.00356144																	GO:BP	regulation of actin cytoskeleton reorganization	GO:2000249	0.00790578
	REAC	Infectious disease	REAC:R-HSA-5663205	5.50455e-07	138162	GO:BP	regulation of cytoskeleton organization	GO:0051493	0.00365																	GO:BP	positive regulation of interleukin-10 production	GO:0032733	0.00790578
	REAC	Metabolism of proteins	REAC:R-HSA-392499	2.797e-05	55611	GO:BP	cerebral cortex radially oriented cell migration	GO:0021799	0.00365																	GO:BP	regulation of ERK1 and ERK2 cascade	GO:0070372	0.00831569
	REAC	Disease	REAC:R-HSA-1643685	2.797e-05	730051	GO:BP	NADH metabolic process	GO:0006734	0.00382121																	GO:BP	positive regulation of cysteine-type endopeptidase activity	GO:2001056	0.00894506
	REAC	Translation	REAC:R-HSA-72766	3.07349e-05	4707	GO:BP	cellular metal ion homeostasis	GO:0006875	0.00382121																	GO:BP	regulation of mast cell activation	GO:0033003	0.00903765
	REAC	HIV Infection	REAC:R-HSA-162906	9.15605e-05	112476	GO:BP	regulation of microtubule-based process	GO:0032886	0.0038735																	GO:BP	granulocyte differentiation	GO:0030851	0.00903765
	REAC	Metabolism of RNA	REAC:R-HSA-8953854	0.000164607	256586	GO:BP	peptide hormone secretion	GO:0030072	0.00394678																	GO:BP	organophosphate catabolic process	GO:0046434	0.00914381
	REAC	Respiratory electron transport, ATP synthesis by chemiosmotic coupling, and heat production by uncoupling proteins.	REAC:R-HSA-163200	0.000208319	84258	GO:BP	catecholamine transport	GO:0051937	0.00407358																	GO:BP	positive regulation of T cell differentiation	GO:0045582	0.00914529
	REAC	Host Interactions of HIV factors	REAC:R-HSA-162909	0.000208319	4753	GO:BP	insulin secretion involved in cellular response to glucose stimulus	GO:0035773	0.00407358																	GO:BP	negative thymic T cell selection	GO:0045060	0.00925927
	REAC	Nervous system development	REAC:R-HSA-9675108	0.000248832	26575	GO:BP	calcium-mediated signaling	GO:0019722	0.00416037																	GO:BP	positive regulation of macrophage cytokine production	GO:0060907	0.00925927
	REAC	Formation of ATP by chemiosmotic coupling	REAC:R-HSA-163210	0.000279382	1718	GO:BP	regulation of cellular pH	GO:0030641	0.00416037																	GO:BP	negative regulation of leukocyte degranulation	GO:0043301	0.00925927
	REAC	The citric acid (TCA) cycle and respiratory electron transport	REAC:R-HSA-1428517	0.000373951	2334	GO:BP	protein localization to extracellular region	GO:0071692	0.00430587																	GO:BP	response to interleukin-18	GO:0070673	0.00925927
	REAC	Degradation of beta-catenin by the destruction complex	REAC:R-HSA-195253	0.000373951	25977	GO:BP	cellular response to glucose stimulus	GO:0071333	0.00445628																	GO:BP	positive regulation of tumor necrosis factor-mediated signaling pathway	GO:1903265	0.00925927
	REAC	Axon guidance	REAC:R-HSA-422475	0.000511192	5296	GO:BP	negative regulation of axon extension	GO:0030517	0.00448765																	GO:BP	system development	GO:0048731	0.00929591
	REAC	Cristae formation	REAC:R-HSA-8949613	0.000511192	9750	GO:BP	cerebral cortex development	GO:0021987	0.00451616																	GO:BP	cell redox homeostasis	GO:0045454	0.00949463
	REAC	APC/C:Cdh1 mediated degradation of Cdc20 and other APC/C:Cdh1 targeted proteins in late mitosis/early G1	REAC:R-HSA-174178	0.000678095	84929	GO:BP	ribonucleoside triphosphate biosynthetic process	GO:0009201	0.0045623																	GO:BP	reactive oxygen species metabolic process	GO:0072593	0.00951731
	REAC	Membrane Trafficking	REAC:R-HSA-199991	0.000807813	127262	GO:BP	establishment of mitochondrion localization	GO:0051654	0.00460077																	GO:BP	cytokine production involved in immune response	GO:0002367	0.0100655
	REAC	Diseases of signal transduction by growth factor receptors and second messengers	REAC:R-HSA-5663202	0.000807813	25945	GO:BP	synaptic membrane adhesion	GO:0099560	0.00460077																	GO:BP	regulation of cytokine production involved in immune response	GO:0002718	0.0100655
	REAC	Autodegradation of Cdh1 by Cdh1:APC/C	REAC:R-HSA-174084	0.00114751	57502	GO:BP	regulation of ryanodine-sensitive calcium-release channel activity	GO:0060314	0.00460077																	GO:BP	regulation of lamellipodium assembly	GO:0010591	0.0100655
	REAC	Cellular responses to stress	REAC:R-HSA-2262752	0.00114751	121053	GO:BP	positive regulation of signaling	GO:0023056	0.00460221																	GO:BP	intracellular signal transduction	GO:0035556	0.0105023
	REAC	APC/C:Cdc20 mediated degradation of Securin	REAC:R-HSA-174154	0.00142794	27069	GO:BP	regulation of supramolecular fiber organization	GO:1902903	0.00464395																	GO:BP	regulation of molecular function	GO:0065009	0.0105214
	REAC	Cellular responses to external stimuli	REAC:R-HSA-8953897	0.00142794	7533	GO:BP	establishment of protein localization to mitochondrial membrane	GO:0090151	0.00474651																	GO:BP	positive regulation of viral entry into host cell	GO:0046598	0.0106012
	REAC	UCH proteinases	REAC:R-HSA-5689603	0.00142794	6812	GO:BP	receptor clustering	GO:0043113	0.00474651																	GO:BP	autophagic cell death	GO:0048102	0.0106012
	REAC	Mitotic Anaphase	REAC:R-HSA-68882	0.00142794	51617	GO:BP	regulation of calcium ion transport into cytosol	GO:0010522	0.00474651																	GO:BP	negative regulation of interferon-gamma production	GO:0032689	0.0106012
	REAC	Mitotic Metaphase and Anaphase	REAC:R-HSA-2555396	0.00142794	9522	GO:BP	vesicle docking	GO:0048278	0.00474651																	GO:BP	positive regulation by symbiont of entry into host	GO:0075294	0.0106012
	REAC	Autodegradation of the E3 ubiquitin ligase COP1	REAC:R-HSA-349425	0.00142794	1290	GO:BP	peptidyl-threonine phosphorylation	GO:0018107	0.00483833																	GO:BP	toll-like receptor 7 signaling pathway	GO:0034154	0.0106012
	REAC	Regulation of mitotic cell cycle	REAC:R-HSA-453276	0.00144769	27018	GO:BP	regulation of cell morphogenesis involved in differentiation	GO:0010769	0.00498537																	GO:BP	toll-like receptor signaling pathway	GO:0002224	0.0106012
	REAC	Mitochondrial translation elongation	REAC:R-HSA-5389840	0.00144769	131408	GO:BP	positive regulation of cell development	GO:0010720	0.00504281																	GO:BP	T-helper 1 type immune response	GO:0042088	0.0106012
	REAC	Mitochondrial translation termination	REAC:R-HSA-5419276	0.00144769	56848	GO:BP	insulin receptor signaling pathway	GO:0008286	0.00507532																	GO:BP	positive regulation of microglial cell activation	GO:1903980	0.0106012
	REAC	Prefoldin mediated transfer of substrate to CCT/TriC	REAC:R-HSA-389957	0.00144769	4976	GO:BP	cellular response to hexose stimulus	GO:0071331	0.00507532																	GO:BP	regulation of memory T cell differentiation	GO:0043380	0.0106012
	REAC	Budding and maturation of HIV virion	REAC:R-HSA-162588	0.00144769	7419	GO:BP	neuron maturation	GO:0042551	0.00512626																	GO:BP	negative T cell selection	GO:0043383	0.0106012
	REAC	APC/C-mediated degradation of cell cycle proteins	REAC:R-HSA-174143	0.00144769	84966	GO:BP	cerebral cortex cell migration	GO:0021795	0.00512626																	GO:BP	protein-containing complex subunit organization	GO:0043933	0.0106012
	REAC	Mitochondrial translation initiation	REAC:R-HSA-5368286	0.00144769	23708	GO:BP	vocalization behavior	GO:0071625	0.00515151																	GO:BP	regulation of dendritic cell differentiation	GO:2001198	0.0106012
	REAC	Degradation of AXIN	REAC:R-HSA-4641257	0.00144769	54205	GO:BP	tricarboxylic acid cycle	GO:0006099	0.00515151																	GO:BP	detection of molecule of bacterial origin	GO:0032490	0.0106012
	REAC	Processing of Capped Intron-Containing Pre-mRNA	REAC:R-HSA-72203	0.00162297	2775	GO:BP	mitochondrial electron transport, cytochrome c to oxygen	GO:0006123	0.00515151																	GO:BP	regulation of production of molecular mediator of immune response	GO:0002700	0.0107493
	REAC	Stabilization of p53	REAC:R-HSA-69541	0.00162603	284424	GO:BP	neuron migration	GO:0001764	0.00519425																	GO:BP	intrinsic apoptotic signaling pathway in response to DNA damage by p53 class mediator	GO:0042771	0.0110559
	REAC	Cdc20:Phospho-APC/C mediated degradation of Cyclin A	REAC:R-HSA-174184	0.00162603	8851	GO:BP	peptide secretion	GO:0002790	0.00528982																	GO:BP	ERK1 and ERK2 cascade	GO:0070371	0.0112539
	REAC	CDK-mediated phosphorylation and removal of Cdc6	REAC:R-HSA-69017	0.00162603	116138	GO:BP	cellular response to monosaccharide stimulus	GO:0071326	0.00541885																	GO:BP	multicellular organism development	GO:0007275	0.0113816
	REAC	Degradation of DVL	REAC:R-HSA-4641258	0.00162603	25789	GO:BP	central nervous system neuron development	GO:0021954	0.00554919																	GO:BP	Fc-epsilon receptor signaling pathway	GO:0038095	0.0115434
	REAC	Organelle biogenesis and maintenance	REAC:R-HSA-1852241	0.00167387	157697	GO:BP	energy coupled proton transport, down electrochemical gradient	GO:0015985	0.00554919																	GO:BP	regulation of neuroinflammatory response	GO:0150077	0.011647
	REAC	Endosomal Sorting Complex Required For Transport (ESCRT)	REAC:R-HSA-917729	0.00167387	80212	GO:BP	nucleotide biosynthetic process	GO:0009165	0.00554919																	GO:BP	regulation of myelination	GO:0031641	0.011647
	REAC	Folding of actin by CCT/TriC	REAC:R-HSA-390450	0.00167387	64084	GO:BP	ATP synthesis coupled proton transport	GO:0015986	0.00554919																	GO:BP	mucus secretion	GO:0070254	0.0121888
	REAC	APC:Cdc20 mediated degradation of cell cycle proteins prior to satisfation of the cell cycle checkpoint	REAC:R-HSA-179419	0.00167387	51377	GO:BP	regulation of cell growth	GO:0001558	0.00564962																	GO:BP	regulation of neutrophil activation	GO:1902563	0.0121888
	REAC	GLI3 is processed to GLI3R by the proteasome	REAC:R-HSA-5610785	0.00167387	9201	GO:BP	regulation of synaptic vesicle priming	GO:0010807	0.00577974																	GO:BP	memory T cell differentiation	GO:0043379	0.0121888
	REAC	Hedgehog 'off' state	REAC:R-HSA-5610787	0.00167387	476	GO:BP	dynamin family protein polymerization involved in mitochondrial fission	GO:0003374	0.00577974																	GO:BP	animal organ development	GO:0048513	0.0121888
	REAC	Influenza Infection	REAC:R-HSA-168255	0.00167387	2185	GO:BP	dynamin family protein polymerization involved in membrane fission	GO:0003373	0.00577974																	GO:BP	phospholipid efflux	GO:0033700	0.0121888
	REAC	Late Phase of HIV Life Cycle	REAC:R-HSA-162599	0.00167387	22983	GO:BP	mitochondrial ATP synthesis coupled electron transport	GO:0042775	0.00588606																	GO:BP	dendritic cell differentiation	GO:0097028	0.0122293
	REAC	Dectin-1 mediated noncanonical NF-kB signaling	REAC:R-HSA-5607761	0.00167387	23327	GO:BP	purine nucleoside triphosphate metabolic process	GO:0009144	0.00606138																	GO:BP	neutrophil chemotaxis	GO:0030593	0.0123067
	REAC	Degradation of GLI2 by the proteasome	REAC:R-HSA-5610783	0.00167387	9892	GO:BP	intracellular pH reduction	GO:0051452	0.00606138																	GO:BP	fatty acid biosynthetic process	GO:0006633	0.0125468
	REAC	Metabolism of polyamines	REAC:R-HSA-351202	0.00167387	65055	GO:BP	release of sequestered calcium ion into cytosol	GO:0051209	0.00606138																	GO:BP	regulation of proteolysis	GO:0030162	0.0125649
	REAC	APC/C:Cdc20 mediated degradation of mitotic proteins	REAC:R-HSA-176409	0.00167387	79605	GO:BP	ephrin receptor signaling pathway	GO:0048013	0.00606138																	GO:BP	regulation of endopeptidase activity	GO:0052548	0.0129307
	REAC	Mitochondrial translation	REAC:R-HSA-5368287	0.00167387	132204	GO:BP	positive regulation of mitochondrion organization	GO:0010822	0.00606138																	GO:BP	regulation of secretion	GO:0051046	0.0133791
	REAC	Cellular response to hypoxia	REAC:R-HSA-1234174	0.00167387	146923	GO:BP	negative regulation of protein depolymerization	GO:1901880	0.00608679																	GO:BP	regulation of hydrolase activity	GO:0051336	0.0135653
	REAC	NIK-->noncanonical NF-kB signaling	REAC:R-HSA-5676590	0.00167387	23531	GO:BP	cellular component biogenesis	GO:0044085	0.00613375																	GO:BP	positive regulation of alpha-beta T cell differentiation	GO:0046638	0.0135653
	REAC	SRP-dependent cotranslational protein targeting to membrane	REAC:R-HSA-1799339	0.00167387	3376	GO:BP	calcium ion transmembrane import into cytosol	GO:0097553	0.00615234																	GO:BP	positive regulation of catalytic activity	GO:0043085	0.0136547
	REAC	Activation of APC/C and APC/C:Cdc20 mediated degradation of mitotic proteins	REAC:R-HSA-176814	0.00168669	8732	GO:BP	negative regulation of microtubule polymerization	GO:0031115	0.00635015																	GO:BP	actin crosslink formation	GO:0051764	0.0137767
	REAC	mRNA Splicing - Major Pathway	REAC:R-HSA-72163	0.00172941	22924	GO:BP	ATP synthesis coupled electron transport	GO:0042773	0.00635015																	GO:BP	positive thymic T cell selection	GO:0045059	0.0137767
	REAC	M Phase	REAC:R-HSA-68886	0.00198419	84624	GO:BP	behavioral response to cocaine	GO:0048148	0.00635015																	GO:BP	negative regulation of leukocyte differentiation	GO:1902106	0.0137767
	REAC	The role of GTSE1 in G2/M progression after G2 checkpoint	REAC:R-HSA-8852276	0.00198419	491	GO:BP	regulation of synapse maturation	GO:0090128	0.00635015																	GO:BP	actin cytoskeleton reorganization	GO:0031532	0.0137767
	REAC	Signaling by WNT	REAC:R-HSA-195721	0.00202055	84525	GO:BP	potassium ion transport	GO:0006813	0.00635015																	GO:BP	immunological memory formation process	GO:0090715	0.0137767
	REAC	Cooperation of Prefoldin and TriC/CCT in actin and tubulin folding	REAC:R-HSA-389958	0.00206039	29906	GO:BP	postsynaptic cytoskeleton organization	GO:0099188	0.00635015																	GO:BP	positive regulation of lymphocyte differentiation	GO:0045621	0.0137767
	REAC	Regulation of APC/C activators between G1/S and early anaphase	REAC:R-HSA-176408	0.0022649	116986	GO:BP	microtubule-based movement	GO:0007018	0.0064361																	GO:BP	immunological synapse formation	GO:0001771	0.0137767
	REAC	mRNA Splicing	REAC:R-HSA-72172	0.00249997	10300	GO:BP	regulation of cell morphogenesis	GO:0022604	0.0064361																	GO:BP	regulation of CD4-positive, alpha-beta T cell differentiation	GO:0043370	0.0140837
	REAC	RHO GTPases Activate WASPs and WAVEs	REAC:R-HSA-5663213	0.00259005	11188	GO:BP	synaptic vesicle fusion to presynaptic active zone membrane	GO:0031629	0.0064361																	GO:BP	neuroinflammatory response	GO:0150076	0.0140837
	REAC	Protein folding	REAC:R-HSA-391251	0.00259005	3251	GO:BP	vesicle fusion to plasma membrane	GO:0099500	0.0064361																	GO:BP	regulation of protein localization to plasma membrane	GO:1903076	0.0141457
	REAC	p53-Dependent G1 DNA Damage Response	REAC:R-HSA-69563	0.00259005	22865	GO:BP	organophosphate metabolic process	GO:0019637	0.0064498																	GO:BP	positive regulation of lymphocyte mediated immunity	GO:0002708	0.0141457
	REAC	Oxygen-dependent proline hydroxylation of Hypoxia-inducible Factor Alpha	REAC:R-HSA-1234176	0.00259005	51440	GO:BP	nucleoside phosphate metabolic process	GO:0006753	0.00646873																	GO:BP	negative regulation of response to stimulus	GO:0048585	0.0143333
	REAC	Lysosome Vesicle Biogenesis	REAC:R-HSA-432720	0.00259005	23228	GO:BP	purine nucleotide biosynthetic process	GO:0006164	0.00646873																	GO:BP	plasma lipoprotein particle organization	GO:0071827	0.0147761
	REAC	Cyclin E associated events during G1/S transition	REAC:R-HSA-69202	0.00259005	65078	GO:BP	ribonucleoside triphosphate metabolic process	GO:0009199	0.00650542																	GO:BP	inflammatory response to wounding	GO:0090594	0.0153242
	REAC	p53-Dependent G1/S DNA damage checkpoint	REAC:R-HSA-69580	0.00259005	51362	GO:BP	regulation of intracellular pH	GO:0051453	0.00650542																	GO:BP	activation of cysteine-type endopeptidase activity	GO:0097202	0.0153242
	REAC	Regulation of activated PAK-2p34 by proteasome mediated degradation	REAC:R-HSA-211733	0.00264465	6785	GO:BP	glycosphingolipid biosynthetic process	GO:0006688	0.00654271																	GO:BP	phosphatidylcholine catabolic process	GO:0034638	0.0153242
	REAC	Cyclin A:Cdk2-associated events at S phase entry	REAC:R-HSA-69656	0.00282834	85453	GO:BP	phagosome maturation	GO:0090382	0.00656203																	GO:BP	positive regulation of actin nucleation	GO:0051127	0.0153242
	REAC	Vesicle-mediated transport	REAC:R-HSA-5653656	0.00298395	9362	GO:BP	response to cocaine	GO:0042220	0.00667808																	GO:BP	regulation of macrophage cytokine production	GO:0010935	0.0153242
	REAC	HIV Life Cycle	REAC:R-HSA-162587	0.00298395	84900	GO:BP	positive regulation of catalytic activity	GO:0043085	0.00677599																	GO:BP	negative regulation of hemopoiesis	GO:1903707	0.0153242
	REAC	G1/S DNA Damage Checkpoints	REAC:R-HSA-69615	0.00298395	57446	GO:BP	nucleoside phosphate biosynthetic process	GO:1901293	0.00689513																	GO:BP	macrophage cytokine production	GO:0010934	0.0153242
	REAC	Vpu mediated degradation of CD4	REAC:R-HSA-180534	0.00301466	23031	GO:BP	insulin secretion	GO:0030073	0.00703426																	GO:BP	regulation of multi-organism process	GO:0043900	0.0153242
	REAC	Ubiquitin-dependent degradation of Cyclin D	REAC:R-HSA-75815	0.00301466	55638	GO:BP	purine ribonucleoside triphosphate biosynthetic process	GO:0009206	0.00718074																	GO:BP	positive regulation of regulated secretory pathway	GO:1903307	0.0153242
	REAC	p53-Independent DNA Damage Response	REAC:R-HSA-69610	0.00301466	5162	GO:BP	glycosphingolipid metabolic process	GO:0006687	0.00718074																	GO:BP	apoptotic cell clearance	GO:0043277	0.0153242
	REAC	Ubiquitin Mediated Degradation of Phosphorylated Cdc25A	REAC:R-HSA-69601	0.00301466	22871	GO:BP	regulation of protein localization to membrane	GO:1905475	0.00722638																	GO:BP	integrin-mediated signaling pathway	GO:0007229	0.0162831
	REAC	p53-Independent G1/S DNA damage checkpoint	REAC:R-HSA-69613	0.00301466	5582	GO:BP	neuromuscular process	GO:0050905	0.00741256																	GO:BP	regulation of cellular protein localization	GO:1903827	0.0163252
	REAC	Regulation of expression of SLITs and ROBOs	REAC:R-HSA-9010553	0.00302137	10888	GO:BP	positive regulation of calcium ion transport	GO:0051928	0.00741256																	GO:BP	regulation of biological quality	GO:0065008	0.0170799
	REAC	Regulation of PTEN stability and activity	REAC:R-HSA-8948751	0.00302137	337876	GO:BP	positive regulation of hydrolase activity	GO:0051345	0.00753982																	GO:BP	cellular response to interleukin-1	GO:0071347	0.017176
	REAC	Regulation of Apoptosis	REAC:R-HSA-169911	0.0032015	23270	GO:BP	positive regulation of cell communication	GO:0010647	0.00763291																	GO:BP	regulation of respiratory burst	GO:0060263	0.017176
	REAC	Vif-mediated degradation of APOBEC3G	REAC:R-HSA-180585	0.0032015	6616	GO:BP	positive regulation of molecular function	GO:0044093	0.00767929																	GO:BP	lipoxygenase pathway	GO:0019372	0.017176
	REAC	Negative regulation of NOTCH4 signaling	REAC:R-HSA-9604323	0.0032015	1032	GO:BP	ribonucleotide biosynthetic process	GO:0009260	0.00782442																	GO:BP	regulation of mononuclear cell migration	GO:0071675	0.017176
	REAC	Regulation of RUNX3 expression and activity	REAC:R-HSA-8941858	0.00352113	26056	GO:BP	negative regulation of cell growth	GO:0030308	0.00782442																	GO:BP	CD40 signaling pathway	GO:0023035	0.017176
	REAC	AUF1 (hnRNP D0) binds and destabilizes mRNA	REAC:R-HSA-450408	0.00352113	5100	GO:BP	peptide transport	GO:0015833	0.00786887																	GO:BP	regulation of cellular catabolic process	GO:0031329	0.017176
	REAC	SCF-beta-TrCP mediated degradation of Emi1	REAC:R-HSA-174113	0.00382092	26230	GO:BP	positive regulation of filopodium assembly	GO:0051491	0.00786989																	GO:BP	regulation of lamellipodium organization	GO:1902743	0.0174539
	REAC	FBXL7 down-regulates AURKA during mitotic entry and in early mitosis	REAC:R-HSA-8854050	0.00382092	10307	GO:BP	purine ribonucleotide biosynthetic process	GO:0009152	0.00790749																	GO:BP	regulation of cytokine-mediated signaling pathway	GO:0001959	0.0174539
	REAC	Switching of origins to a post-replicative state	REAC:R-HSA-69052	0.00382092	22841	GO:BP	cellular response to insulin stimulus	GO:0032869	0.00790749																	GO:BP	cholesterol transport	GO:0030301	0.0174539
	REAC	Formation of tubulin folding intermediates by CCT/TriC	REAC:R-HSA-389960	0.00399381	285533	GO:BP	monovalent inorganic cation homeostasis	GO:0055067	0.00791972																	GO:BP	regulation of actin cytoskeleton organization	GO:0032956	0.0174539
	REAC	Mitochondrial biogenesis	REAC:R-HSA-1592230	0.00403215	25797	GO:BP	purine nucleoside triphosphate biosynthetic process	GO:0009145	0.00791972																	GO:BP	protein-lipid complex subunit organization	GO:0071825	0.0174539
	REAC	Hh mutants are degraded by ERAD	REAC:R-HSA-5362768	0.00414019	148423	GO:BP	negative regulation of peptidyl-threonine phosphorylation	GO:0010801	0.00796388																	GO:BP	glial cell migration	GO:0008347	0.0174539
	REAC	TCF dependent signaling in response to WNT	REAC:R-HSA-201681	0.00510874	54769	GO:BP	positive regulation of cell junction assembly	GO:1901890	0.00796388																	GO:BP	cellular ketone metabolic process	GO:0042180	0.0179745
	REAC	CDT1 association with the CDC6:ORC:origin complex	REAC:R-HSA-68827	0.00555247	770	GO:BP	metal ion homeostasis	GO:0055065	0.00796388																	GO:BP	regulation of fatty acid biosynthetic process	GO:0042304	0.0182583
	REAC	Hh mutants abrogate ligand secretion	REAC:R-HSA-5387390	0.00555247	147081	GO:BP	response to metal ion	GO:0010038	0.0082741																	GO:BP	production of molecular mediator of immune response	GO:0002440	0.0184971
	REAC	Degradation of GLI1 by the proteasome	REAC:R-HSA-5610780	0.00603368	10585	GO:BP	pH reduction	GO:0045851	0.00839945																	GO:BP	regulation of anatomical structure morphogenesis	GO:0022603	0.0185045
	REAC	SCF(Skp2)-mediated degradation of p27/p21	REAC:R-HSA-187577	0.00603368	23623	GO:BP	membrane fission	GO:0090148	0.00839945																	GO:BP	protein trimerization	GO:0070206	0.0189026
	REAC	L1CAM interactions	REAC:R-HSA-373760	0.0060468	9016	GO:BP	regulation of high voltage-gated calcium channel activity	GO:1901841	0.00839945																	GO:BP	positive regulation of type 2 immune response	GO:0002830	0.0189026
	REAC	Metabolism	REAC:R-HSA-1430728	0.00606935	81577	GO:BP	aerobic electron transport chain	GO:0019646	0.00842072																	GO:BP	immunological memory process	GO:0090713	0.0189026
	REAC	Separation of Sister Chromatids	REAC:R-HSA-2467813	0.00609413	7732	GO:BP	positive regulation of cellular component biogenesis	GO:0044089	0.00842072																	GO:BP	detection of bacterium	GO:0016045	0.0189026
	REAC	Defective CFTR causes cystic fibrosis	REAC:R-HSA-5678895	0.00641566	90135	GO:BP	regulation of pH	GO:0006885	0.0086424																	GO:BP	actin filament polymerization	GO:0030041	0.0195548
	REAC	Cell Cycle, Mitotic	REAC:R-HSA-69278	0.00645928	22941	GO:BP	sensory perception of pain	GO:0019233	0.0086424																	GO:BP	protein stabilization	GO:0050821	0.0199512
	REAC	Intracellular signaling by second messengers	REAC:R-HSA-9006925	0.00645928	153527	GO:BP	positive regulation of synaptic vesicle endocytosis	GO:1900244	0.00873059																	GO:BP	positive regulation of intracellular signal transduction	GO:1902533	0.0206144
	REAC	Beta-catenin independent WNT signaling	REAC:R-HSA-3858494	0.00645928	5650	GO:BP	nervous system process	GO:0050877	0.00873059																	GO:BP	regulation of tolerance induction	GO:0002643	0.0208938
	REAC	Downstream signaling events of B Cell Receptor (BCR)	REAC:R-HSA-1168372	0.00645928	57210	GO:BP	regulation of cellular protein localization	GO:1903827	0.00873059																	GO:BP	high-density lipoprotein particle clearance	GO:0034384	0.0208938
	REAC	Signaling by NOTCH4	REAC:R-HSA-9013694	0.00695669	4745	GO:BP	oxaloacetate metabolic process	GO:0006107	0.00873059																	GO:BP	positive regulation of regulatory T cell differentiation	GO:0045591	0.0208938
	REAC	Signaling by ROBO receptors	REAC:R-HSA-376176	0.00703203	23014	GO:BP	calcium ion transport into cytosol	GO:0060402	0.00887187																	GO:BP	high-density lipoprotein particle remodeling	GO:0034375	0.0208938
	REAC	ER-Phagosome pathway	REAC:R-HSA-1236974	0.00796996	8030	GO:BP	peptidyl-threonine modification	GO:0018210	0.00907639																	GO:BP	basic amino acid transport	GO:0015802	0.0208938
	REAC	Asymmetric localization of PCP proteins	REAC:R-HSA-4608870	0.00796996	140730	GO:BP	respiratory electron transport chain	GO:0022904	0.00932343																	GO:BP	neutrophil migration	GO:1990266	0.0209175
	REAC	Mitotic G1 phase and G1/S transition	REAC:R-HSA-453279	0.00812547	146206	GO:BP	negative regulation of transport	GO:0051051	0.00937984																	GO:BP	interleukin-12 production	GO:0032615	0.0214597
	REAC	G2/M Transition	REAC:R-HSA-69275	0.00812547	85004	GO:BP	regulation of cell junction assembly	GO:1901888	0.00937984																	GO:BP	regulation of interleukin-12 production	GO:0032655	0.0214597
	REAC	Signaling by Hedgehog	REAC:R-HSA-5358351	0.00844166	9868	GO:BP	purine ribonucleoside triphosphate metabolic process	GO:0009205	0.00958614																	GO:BP	regulation of cell death	GO:0010941	0.0216971
	REAC	Hedgehog ligand biogenesis	REAC:R-HSA-5358346	0.00844448	219844	GO:BP	transmembrane receptor protein tyrosine kinase signaling pathway	GO:0007169	0.00967489																	GO:BP	regulation of response to cytokine stimulus	GO:0060759	0.0222477
	REAC	RHO GTPases activate IQGAPs	REAC:R-HSA-5626467	0.00859499	6992	GO:BP	modification of synaptic structure	GO:0099563	0.00982582																	GO:BP	phagocytosis, engulfment	GO:0006911	0.0225663
	REAC	Mitotic G2-G2/M phases	REAC:R-HSA-453274	0.00861882	192111	GO:BP	postsynaptic specialization assembly	GO:0098698	0.00982582																	GO:BP	granulocyte chemotaxis	GO:0071621	0.0225663
	REAC	Hedgehog 'on' state	REAC:R-HSA-5632684	0.0087692	5602	GO:BP	maintenance of location	GO:0051235	0.00982582																	GO:BP	detection of other organism	GO:0098543	0.0228295
	REAC	Insertion of tail-anchored proteins into the endoplasmic reticulum membrane	REAC:R-HSA-9609523	0.00880508	11040	GO:BP	regulation of protein-containing complex assembly	GO:0043254	0.00997711																	GO:BP	positive regulation of neuroinflammatory response	GO:0150078	0.0228295
	REAC	Regulation of mRNA stability by proteins that bind AU-rich elements	REAC:R-HSA-450531	0.00931375	222865	GO:BP	negative regulation of cytoskeleton organization	GO:0051494	0.010042																	GO:BP	engulfment of apoptotic cell	GO:0043652	0.0228295
	REAC	PIP3 activates AKT signaling	REAC:R-HSA-1257604	0.00940698	23368	GO:BP	cerebellum development	GO:0021549	0.0101238																	GO:BP	positive regulation of myeloid leukocyte mediated immunity	GO:0002888	0.0228295
	REAC	Activation of NF-kappaB in B cells	REAC:R-HSA-1169091	0.00946362	149111	GO:BP	microtubule-based process	GO:0007017	0.010357																	GO:BP	anatomical structure formation involved in morphogenesis	GO:0048646	0.0228769
	REAC	Regulation of RAS by GAPs	REAC:R-HSA-5658442	0.00946362	147463	GO:BP	monoamine transport	GO:0015844	0.0105154																	GO:BP	regulation of protein localization to membrane	GO:1905475	0.0228769
	REAC	Assembly of the pre-replicative complex	REAC:R-HSA-68867	0.0101952	22839	GO:BP	neuromuscular process controlling balance	GO:0050885	0.0109831																	GO:BP	positive regulation of interleukin-8 production	GO:0032757	0.0230152
	REAC	G1/S Transition	REAC:R-HSA-69206	0.0101952	54997	GO:BP	regulation of hydrolase activity	GO:0051336	0.0109831																	GO:BP	lymphocyte homeostasis	GO:0002260	0.0230152
	REAC	Cross-presentation of soluble exogenous antigens (endosomes)	REAC:R-HSA-1236978	0.010216	115024	GO:BP	G protein-coupled glutamate receptor signaling pathway	GO:0007216	0.0110184																	GO:BP	icosanoid metabolic process	GO:0006690	0.0235043
	REAC	Influenza Viral RNA Transcription and Replication	REAC:R-HSA-168273	0.0111735	490	GO:BP	positive regulation of synaptic transmission, glutamatergic	GO:0051968	0.0110184																	GO:BP	regulation of tumor necrosis factor-mediated signaling pathway	GO:0010803	0.0239731
	REAC	Regulation of ornithine decarboxylase (ODC)	REAC:R-HSA-350562	0.0111735	55079	GO:BP	regulation of glutamate secretion	GO:0014048	0.0110184																	GO:BP	sterol transport	GO:0015918	0.0240421
	REAC	EPH-Ephrin signaling	REAC:R-HSA-2682334	0.011657	114798	GO:BP	postsynapse assembly	GO:0099068	0.0110184																	GO:BP	regulation of protein localization to cell periphery	GO:1904375	0.0240421
	REAC	Regulation of RUNX2 expression and activity	REAC:R-HSA-8939902	0.0125289	164832	GO:BP	axonal transport of mitochondrion	GO:0019896	0.0110184																	GO:BP	positive regulation of monocyte chemotaxis	GO:0090026	0.0246999
	REAC	Orc1 removal from chromatin	REAC:R-HSA-68949	0.0125289	29993	GO:BP	regulation of cell size	GO:0008361	0.0110761																	GO:BP	toll-like receptor 3 signaling pathway	GO:0034138	0.0246999
	REAC	Cell Cycle	REAC:R-HSA-1640170	0.0129083	58477	GO:BP	regulation of cellular process	GO:0050794	0.0111494																	GO:BP	positive regulation of myeloid leukocyte cytokine production involved in immune response	GO:0061081	0.0246999
	REAC	PCP/CE pathway	REAC:R-HSA-4086400	0.0130313	4697	GO:BP	purine nucleotide metabolic process	GO:0006163	0.0111621																	GO:BP	leukocyte migration involved in inflammatory response	GO:0002523	0.0246999
	REAC	trans-Golgi Network Vesicle Budding	REAC:R-HSA-199992	0.0132939	80762	GO:BP	regulation of mitochondrion organization	GO:0010821	0.0114039																	GO:BP	regulation of osteoclast differentiation	GO:0045670	0.0246999
	REAC	RAF/MAP kinase cascade	REAC:R-HSA-5673001	0.0134038	127254	GO:BP	purine ribonucleotide metabolic process	GO:0009150	0.0114107																	GO:BP	leukotriene biosynthetic process	GO:0019370	0.0246999
	REAC	S Phase	REAC:R-HSA-69242	0.0139513	1128	GO:BP	positive regulation of axonogenesis	GO:0050772	0.0114246																	GO:BP	nitrite transport	GO:0015707	0.0247815
	REAC	Transcriptional regulation by RUNX3	REAC:R-HSA-8878159	0.0145219	51560	GO:BP	purine-containing compound biosynthetic process	GO:0072522	0.011525																	GO:BP	male courtship behavior	GO:0008049	0.0247815
	REAC	Chaperonin-mediated protein folding	REAC:R-HSA-390466	0.0154252	535	GO:BP	organophosphate biosynthetic process	GO:0090407	0.011525																	GO:BP	negative regulation of macrophage antigen processing and presentation	GO:0002617	0.0247815
	REAC	MAPK1/MAPK3 signaling	REAC:R-HSA-5684996	0.0155907	4168	GO:BP	nucleotide metabolic process	GO:0009117	0.0117144																	GO:BP	regulation of macrophage antigen processing and presentation	GO:0002616	0.0247815
	REAC	Formation of annular gap junctions	REAC:R-HSA-196025	0.0155907	9232	GO:BP	hormone transport	GO:0009914	0.0118529																	GO:BP	induction of programmed cell death	GO:0012502	0.0247815
	REAC	Deubiquitination	REAC:R-HSA-5688426	0.0156458	1662	GO:BP	cellular process	GO:0009987	0.0118649																	GO:BP	negative regulation of calcium-dependent cell-cell adhesion	GO:0046588	0.0247815
	REAC	CLEC7A (Dectin-1) signaling	REAC:R-HSA-5607764	0.0171093	192683	GO:BP	ribose phosphate biosynthetic process	GO:0046390	0.0119489																	GO:BP	negative regulation of glomerular filtration by angiotensin	GO:0003106	0.0247815
	REAC	Synthesis of DNA	REAC:R-HSA-69239	0.0176522	7884	GO:BP	ribonucleotide metabolic process	GO:0009259	0.012079																	GO:BP	negative regulation of renal output by angiotensin	GO:0003083	0.0247815
	REAC	Post-chaperonin tubulin folding pathway	REAC:R-HSA-389977	0.0178693	56902	GO:BP	system process	GO:0003008	0.0121374																	GO:BP	positive regulation of muscle hyperplasia	GO:0014739	0.0247815
	REAC	Downstream TCR signaling	REAC:R-HSA-202424	0.0178693	27020	GO:BP	neuron projection guidance	GO:0097485	0.0122489																	GO:BP	C-C chemokine receptor CCR7 signaling pathway	GO:0038118	0.0247815
	REAC	DARPP-32 events	REAC:R-HSA-180024	0.0178693	55799	GO:BP	peptidyl-serine phosphorylation	GO:0018105	0.0127581																	GO:BP	regulation of cellular amino acid metabolic process	GO:0006521	0.0247815
	REAC	ABC transporter disorders	REAC:R-HSA-5619084	0.017876	164633	GO:BP	protein insertion into membrane	GO:0051205	0.0127588																	GO:BP	regulation of C-C chemokine receptor CCR7 signaling pathway	GO:1903080	0.0247815
	REAC	Ub-specific processing proteases	REAC:R-HSA-5689880	0.0182874	90024	GO:BP	antigen processing and presentation of exogenous peptide antigen via MHC class II	GO:0019886	0.0127588																	GO:BP	positive regulation of CAMKK-AMPK signaling cascade	GO:1905291	0.0247815
	REAC	Antigen processing-Cross presentation	REAC:R-HSA-1236975	0.0185375	4076	GO:BP	negative regulation of neuron death	GO:1901215	0.0127588																	GO:BP	negative regulation of natural killer cell degranulation	GO:0043322	0.0247815
	REAC	EPHB-mediated forward signaling	REAC:R-HSA-3928662	0.0185433	25875	GO:BP	cellular response to brain-derived neurotrophic factor stimulus	GO:1990416	0.0127875																	GO:BP	positive regulation of C-C chemokine receptor CCR7 signaling pathway	GO:1903082	0.0247815
	REAC	Gap junction degradation	REAC:R-HSA-190873	0.0189174	219541	GO:BP	presynaptic active zone organization	GO:1990709	0.0127875																	GO:BP	positive regulation of lysosome organization	GO:1905673	0.0247815
	REAC	TNFR2 non-canonical NF-kB pathway	REAC:R-HSA-5668541	0.0193513	114928	GO:BP	regulation of synaptic transmission, GABAergic	GO:0032228	0.0127875																	GO:BP	negative regulation of interleukin-3 production	GO:0032712	0.0247815
	REAC	Respiratory electron transport	REAC:R-HSA-611105	0.0203244	3098	GO:BP	regulation of insulin secretion	GO:0050796	0.0129864																	GO:BP	leukotriene A4 biosynthetic process	GO:1901753	0.0247815
	REAC	Interleukin-1 signaling	REAC:R-HSA-9020702	0.0203244	27344	GO:BP	positive regulation of cation transmembrane transport	GO:1904064	0.0133763																	GO:BP	positive regulation of CD40 signaling pathway	GO:2000350	0.0247815
	REAC	Autophagy	REAC:R-HSA-9612973	0.0214177	51016	GO:BP	cellular response to calcium ion	GO:0071277	0.0135951																	GO:BP	activated T cell autonomous cell death	GO:0070238	0.0247815
	REAC	Cooperation of PDCL (PhLP1) and TRiC/CCT in G-protein beta folding	REAC:R-HSA-6814122	0.0221704	230	GO:BP	carbohydrate metabolic process	GO:0005975	0.0135951																	GO:BP	regulation of activated T cell autonomous cell death	GO:0070239	0.0247815
	REAC	DNA Replication	REAC:R-HSA-69306	0.0248665	51559	GO:BP	regulation of macroautophagy	GO:0016241	0.0135951																	GO:BP	positive regulation of activated T cell autonomous cell death	GO:0070241	0.0247815
	REAC	Neddylation	REAC:R-HSA-8951664	0.0268347	8715	GO:BP	cytoskeleton organization	GO:0007010	0.0136522																	GO:BP	stimulatory killer cell immunoglobulin-like receptor signaling pathway	GO:0002222	0.0247815
	REAC	Signaling by NOTCH	REAC:R-HSA-157118	0.0268347	8936	GO:BP	protein localization to mitochondrion	GO:0070585	0.0136522																	GO:BP	T cell migration	GO:0072678	0.0247815
	REAC	TP53 Regulates Metabolic Genes	REAC:R-HSA-5628897	0.0268697	4722	GO:BP	vesicle docking involved in exocytosis	GO:0006904	0.0138635																	GO:BP	detection of lipoteichoic acid	GO:0070392	0.0247815
	REAC	DNA Replication Pre-Initiation	REAC:R-HSA-69002	0.0283645	80775	GO:BP	NMDA glutamate receptor clustering	GO:0097114	0.0140841																	GO:BP	negative regulation of macrophage colony-stimulating factor production	GO:1901257	0.0247815
	REAC	Signaling by FGFR2	REAC:R-HSA-5654738	0.0283645	79154	GO:BP	positive regulation of long-term neuronal synaptic plasticity	GO:0048170	0.0140841																	GO:BP	abducens nerve formation	GO:0021599	0.0247815
	REAC	Major pathway of rRNA processing in the nucleolus and cytosol	REAC:R-HSA-6791226	0.0299453	10900	GO:BP	sensory perception of touch	GO:0050975	0.0140841																	GO:BP	abducens nerve morphogenesis	GO:0021598	0.0247815
	REAC	Protein localization	REAC:R-HSA-9609507	0.0307775	84894	GO:BP	positive regulation of cyclic-nucleotide phosphodiesterase activity	GO:0051343	0.0140841																	GO:BP	rhombomere 6 development	GO:0021572	0.0247815
	REAC	Macroautophagy	REAC:R-HSA-1632852	0.0318285	23413	GO:BP	gamma-aminobutyric acid receptor clustering	GO:0097112	0.0140841																	GO:BP	abducens nerve development	GO:0021560	0.0247815
	REAC	HCMV Infection	REAC:R-HSA-9609646	0.0318285	6252	GO:BP	presynaptic active zone assembly	GO:1904071	0.0140841																	GO:BP	negative regulation of granulocyte colony-stimulating factor production	GO:0071656	0.0247815
	REAC	Signaling by GSK3beta mutants	REAC:R-HSA-5339716	0.0321557	6585	GO:BP	modification of postsynaptic structure	GO:0099010	0.0140841																	GO:BP	regulation of exocytosis	GO:0017157	0.0247815
	REAC	Programmed Cell Death	REAC:R-HSA-5357801	0.0321557	6854	GO:BP	hindbrain maturation	GO:0021578	0.0140841																	GO:BP	sodium-independent icosanoid transport	GO:0071718	0.0247815
	REAC	Signaling by CTNNB1 phospho-site mutants	REAC:R-HSA-4839743	0.0321557	1627	GO:BP	cellular response to L-glutamate	GO:1905232	0.0140841																	GO:BP	macrophage antigen processing and presentation	GO:0002472	0.0247815
	REAC	S45 mutants of beta-catenin aren't phosphorylated	REAC:R-HSA-5358751	0.0321557	7345	GO:BP	hormone secretion	GO:0046879	0.0141078																	GO:BP	negative regulation of phosphatidylcholine catabolic process	GO:0010900	0.0247815
	REAC	S37 mutants of beta-catenin aren't phosphorylated	REAC:R-HSA-5358749	0.0321557	9751	GO:BP	positive regulation of protein serine/threonine kinase activity	GO:0071902	0.0141078																	GO:BP	antigen processing and presentation of endogenous peptide antigen via MHC class I via ER pathway, TAP-dependent	GO:0002485	0.0247815
	REAC	S33 mutants of beta-catenin aren't phosphorylated	REAC:R-HSA-5358747	0.0321557	116225	GO:BP	negative regulation of protein-containing complex disassembly	GO:0043242	0.0146143																	GO:BP	regulation of B cell proliferation	GO:0030888	0.0247815
	REAC	Transport to the Golgi and subsequent modification	REAC:R-HSA-948021	0.0321557	114757	GO:BP	potassium ion transmembrane transport	GO:0071805	0.0146143																	GO:BP	positive regulation of neutrophil differentiation	GO:0045660	0.0247815
	REAC	T41 mutants of beta-catenin aren't phosphorylated	REAC:R-HSA-5358752	0.0321557	2987	GO:BP	response to morphine	GO:0043278	0.0147364																	GO:BP	regulation of cellular localization	GO:0060341	0.0248281
	REAC	Glycolysis	REAC:R-HSA-70171	0.0329249	51195	GO:BP	response to isoquinoline alkaloid	GO:0014072	0.0147364																	GO:BP	regulation of CD4-positive, alpha-beta T cell activation	GO:2000514	0.0251056
	REAC	MAPK6/MAPK4 signaling	REAC:R-HSA-5687128	0.0335989	3423	GO:BP	intracellular protein transport	GO:0006886	0.0150867																	GO:BP	regulation of protein stability	GO:0031647	0.0251056
	REAC	Recycling pathway of L1	REAC:R-HSA-437239	0.0350065	84502	GO:BP	positive regulation of ion transmembrane transport	GO:0034767	0.0151116																	GO:BP	cholesterol efflux	GO:0033344	0.0251056
	REAC	Opioid Signalling	REAC:R-HSA-111885	0.0353091	57497	GO:BP	phosphorylation	GO:0016310	0.0151876																	GO:BP	regulation of alpha-beta T cell differentiation	GO:0046637	0.0259603
	REAC	PTEN Regulation	REAC:R-HSA-6807070	0.0357156	10962	GO:BP	positive regulation of calcium ion transmembrane transport	GO:1904427	0.0153146																	GO:BP	plasma membrane invagination	GO:0099024	0.0259603
	REAC	Interaction between L1 and Ankyrins	REAC:R-HSA-445095	0.0371838	283951	GO:BP	protein dephosphorylation	GO:0006470	0.0153799																	GO:BP	type I interferon production	GO:0032606	0.0259603
	REAC	Assembly Of The HIV Virion	REAC:R-HSA-175474	0.0371838	547	GO:BP	negative regulation of nervous system development	GO:0051961	0.016366																	GO:BP	CD4-positive, alpha-beta T cell differentiation involved in immune response	GO:0002294	0.0259603
	REAC	Gap junction trafficking	REAC:R-HSA-190828	0.0371838	56675	GO:BP	central nervous system neuron axonogenesis	GO:0021955	0.0171666																	GO:BP	regulation of type I interferon production	GO:0032479	0.0259603
	REAC	Asparagine N-linked glycosylation	REAC:R-HSA-446203	0.038208	4702	GO:BP	telencephalon glial cell migration	GO:0022030	0.0171666																	GO:BP	regulation of actin filament-based process	GO:0032970	0.0260536
	REAC	Post-translational protein modification	REAC:R-HSA-597592	0.038208	404217	GO:BP	cerebellar cortex formation	GO:0021697	0.0171666																	GO:BP	regulation of nitric oxide biosynthetic process	GO:0045428	0.0268694
	REAC	ISG15 antiviral mechanism	REAC:R-HSA-1169408	0.0383538	10552	GO:BP	regulation of peptide hormone secretion	GO:0090276	0.0171666																	GO:BP	alpha-beta T cell differentiation involved in immune response	GO:0002293	0.0268694
	REAC	Nuclear Envelope (NE) Reassembly	REAC:R-HSA-2995410	0.0383538	6804	GO:BP	cristae formation	GO:0042407	0.0171666																	GO:BP	alpha-beta T cell activation involved in immune response	GO:0002287	0.0268694
	REAC	rRNA processing in the nucleus and cytosol	REAC:R-HSA-8868773	0.0386952	8927	GO:BP	cell junction maintenance	GO:0034331	0.0171666																	GO:BP	thymic T cell selection	GO:0045061	0.0272731
	REAC	Gap junction trafficking and regulation	REAC:R-HSA-157858	0.0392258	81831	GO:BP	membrane depolarization during action potential	GO:0086010	0.0171666																	GO:BP	negative regulation of lipoprotein particle clearance	GO:0010985	0.0272731
	REAC	Rev-mediated nuclear export of HIV RNA	REAC:R-HSA-165054	0.0397283	4952	GO:BP	cerebral cortex radial glia guided migration	GO:0021801	0.0171666																	GO:BP	pinocytosis	GO:0006907	0.0272731
	REAC	Signal amplification	REAC:R-HSA-392518	0.0397283	252995	GO:BP	cell communication by electrical coupling	GO:0010644	0.0171666																	GO:BP	immune response to tumor cell	GO:0002418	0.0272731
	REAC	Sealing of the nuclear envelope (NE) by ESCRT-III	REAC:R-HSA-9668328	0.0397283	27087	GO:BP	regulation of dendrite extension	GO:1903859	0.0171666																	GO:BP	Fc-gamma receptor signaling pathway	GO:0038094	0.0276146
	REAC	MAPK family signaling cascades	REAC:R-HSA-5683057	0.0397375	64840	GO:BP	antigen processing and presentation of peptide antigen via MHC class II	GO:0002495	0.0171785																	GO:BP	superoxide metabolic process	GO:0006801	0.0276653
	REAC	Antigen processing: Ubiquitination & Proteasome degradation	REAC:R-HSA-983168	0.0397375	55737	GO:BP	neural nucleus development	GO:0048857	0.0171824																	GO:BP	protein localization to vacuole	GO:0072665	0.0276653
	REAC	Eukaryotic Translation Elongation	REAC:R-HSA-156842	0.0409542	94160	GO:BP	cellular component maintenance	GO:0043954	0.0171824																	GO:BP	positive regulation of cysteine-type endopeptidase activity involved in apoptotic process	GO:0043280	0.0281519
	REAC	Beta-catenin phosphorylation cascade	REAC:R-HSA-196299	0.0409869	11258	GO:BP	ribose phosphate metabolic process	GO:0019693	0.0171824																	GO:BP	myelination	GO:0042552	0.0281519
	REAC	Metabolism of amino acids and derivatives	REAC:R-HSA-71291	0.0409869	10873	GO:BP	macroautophagy	GO:0016236	0.0171844																	GO:BP	regulation of nitric oxide metabolic process	GO:0080164	0.0286443
	REAC	Transcriptional regulation by RUNX2	REAC:R-HSA-8878166	0.0409869	9500	GO:BP	cell differentiation	GO:0030154	0.0171868																	GO:BP	actin polymerization or depolymerization	GO:0008154	0.0289322
	REAC	Class I MHC mediated antigen processing & presentation	REAC:R-HSA-983169	0.0409869	4712	GO:BP	regulation of protein secretion	GO:0050708	0.017469																	GO:BP	ensheathment of neurons	GO:0007272	0.0291987
	REAC	Translocation of SLC2A4 (GLUT4) to the plasma membrane	REAC:R-HSA-1445148	0.0410509	4209	GO:BP	synaptic vesicle docking	GO:0016081	0.017469																	GO:BP	positive regulation of fatty acid biosynthetic process	GO:0045723	0.0291987
	REAC	Clathrin-mediated endocytosis	REAC:R-HSA-8856828	0.041929	80309	GO:BP	dense core granule cytoskeletal transport	GO:0099519	0.017469																	GO:BP	negative regulation of regulated secretory pathway	GO:1903306	0.0291987
	REAC	Cargo concentration in the ER	REAC:R-HSA-5694530	0.0421512	782	GO:BP	response to L-glutamate	GO:1902065	0.017469																	GO:BP	axon ensheathment	GO:0008366	0.0291987
	REAC	TCR signaling	REAC:R-HSA-202403	0.0437936	51025	GO:BP	dense core granule transport	GO:1901950	0.017469																	GO:BP	mitochondrial depolarization	GO:0051882	0.0291987
	REAC	Signaling by FGFR	REAC:R-HSA-190236	0.045749	91	GO:BP	regulation of microtubule motor activity	GO:2000574	0.017469																	GO:BP	positive regulation of natural killer cell activation	GO:0032816	0.0291987
	REAC	Signaling by WNT in cancer	REAC:R-HSA-4791275	0.045749	54839	GO:BP	regulation of postsynaptic cytosolic calcium ion concentration	GO:0099566	0.017469																	GO:BP	negative regulation of T cell receptor signaling pathway	GO:0050860	0.0291987
	REAC	Late endosomal microautophagy	REAC:R-HSA-9615710	0.045749	2245	GO:BP	synaptic vesicle budding	GO:0070142	0.017469																	GO:BP	regulation of cytokine production involved in inflammatory response	GO:1900015	0.0292839
	REAC	Interactions of Rev with host cellular proteins	REAC:R-HSA-177243	0.045749	498	GO:BP	dense core granule localization	GO:0032253	0.017469																	GO:BP	cytokine production involved in inflammatory response	GO:0002534	0.0292839
	REAC	Developmental Biology	REAC:R-HSA-1266738	0.047166	55530	GO:BP	striatum development	GO:0021756	0.017469																	GO:BP	positive regulation of secretion	GO:0051047	0.0292839
	REAC	Intraflagellar transport	REAC:R-HSA-5620924	0.0489808	1994	GO:BP	metencephalon development	GO:0022037	0.0176623																	GO:BP	Fc receptor mediated stimulatory signaling pathway	GO:0002431	0.0297516
	REAC	rRNA processing	REAC:R-HSA-72312	0.0497914	55030	GO:BP	carbohydrate derivative biosynthetic process	GO:1901137	0.0179351																	GO:BP	monocarboxylic acid biosynthetic process	GO:0072330	0.0300387
	WP	Electron Transport Chain (OXPHOS system in mitochondria)	WP:WP111	0.00163639	140597	GO:BP	gluconeogenesis	GO:0006094	0.018397																	GO:BP	membrane invagination	GO:0010324	0.0304007
	WP	Pathogenic Escherichia coli infection	WP:WP2272	0.00163639	222008	GO:BP	calcium ion import	GO:0070509	0.018397																	GO:BP	carboxylic acid biosynthetic process	GO:0046394	0.0304164
	WP	mRNA Processing	WP:WP411	0.00257389	80164	GO:BP	glial cell migration	GO:0008347	0.0186204																	GO:BP	cellular response to low-density lipoprotein particle stimulus	GO:0071404	0.0309766
	WP	Proteasome Degradation	WP:WP183	0.0138514	2026	GO:BP	regulation of catecholamine secretion	GO:0050433	0.0186204																	GO:BP	regulation of lipoprotein lipase activity	GO:0051004	0.0309766
	WP	VEGFA-VEGFR2 Signaling Pathway	WP:WP3888	0.0309475	1114	GO:BP	dopamine secretion	GO:0014046	0.0195118																	GO:BP	vacuolar acidification	GO:0007035	0.0309766
					8565	GO:BP	regulation of dopamine secretion	GO:0014059	0.0195118																	GO:BP	viral process	GO:0016032	0.0309766
					345630	GO:BP	postsynaptic specialization organization	GO:0099084	0.0195118																	GO:BP	regulation of lipopolysaccharide-mediated signaling pathway	GO:0031664	0.0309766
					5058	GO:BP	phospholipid dephosphorylation	GO:0046839	0.0197587																	GO:BP	positive regulation of neutrophil chemotaxis	GO:0090023	0.0309766
					57484	GO:BP	positive regulation of developmental growth	GO:0048639	0.0202636																	GO:BP	positive regulation of leukocyte adhesion to vascular endothelial cell	GO:1904996	0.0309766
					60682	GO:BP	regulation of peptide secretion	GO:0002791	0.020304																	GO:BP	viral entry into host cell	GO:0046718	0.0309766
					8314	GO:BP	ATP biosynthetic process	GO:0006754	0.0209071																	GO:BP	glycerolipid catabolic process	GO:0046503	0.0309828
					1742	GO:BP	axon guidance	GO:0007411	0.0213606																	GO:BP	membrane organization	GO:0061024	0.031825
					6860	GO:BP	antigen processing and presentation of peptide or polysaccharide antigen via MHC class II	GO:0002504	0.0213606																	GO:BP	lamellipodium assembly	GO:0030032	0.0319161
					10368	GO:BP	membrane docking	GO:0022406	0.0214084																	GO:BP	necrotic cell death	GO:0070265	0.0319161
					830	GO:BP	SNARE complex assembly	GO:0035493	0.0216306																	GO:BP	lytic vacuole organization	GO:0080171	0.0319161
					26059	GO:BP	cellular response to amino acid starvation	GO:0034198	0.0216306																	GO:BP	lysosome organization	GO:0007040	0.0319161
					10294	GO:BP	regulation of amine transport	GO:0051952	0.0216306																	GO:BP	cellular protein localization	GO:0034613	0.032633
					518	GO:BP	maintenance of synapse structure	GO:0099558	0.0216306																	GO:BP	B cell differentiation	GO:0030183	0.032644
					4008	GO:BP	regulation of clathrin-dependent endocytosis	GO:2000369	0.0216306																	GO:BP	toll-like receptor 9 signaling pathway	GO:0034162	0.032856
					57030	GO:BP	regulation of protein depolymerization	GO:1901879	0.0216306																	GO:BP	defense response to protozoan	GO:0042832	0.032856
					114569	GO:BP	purine-containing compound metabolic process	GO:0072521	0.0222288																	GO:BP	regulation of macrophage differentiation	GO:0045649	0.032856
					8533	GO:BP	regulation of peptide transport	GO:0090087	0.0222288																	GO:BP	cellular lipid catabolic process	GO:0044242	0.032856
					80128	GO:BP	substantia nigra development	GO:0021762	0.0222288																	GO:BP	regulation of sterol transport	GO:0032371	0.032856
					80023	GO:BP	positive regulation of intracellular protein transport	GO:0090316	0.022418																	GO:BP	negative regulation of protein localization to plasma membrane	GO:1903077	0.032856
					2617	GO:BP	cellular response to metal ion	GO:0071248	0.02251																	GO:BP	regulation of cholesterol transport	GO:0032374	0.032856
					50632	GO:BP	regulation of heart rate	GO:0002027	0.0227762																	GO:BP	organic acid biosynthetic process	GO:0016053	0.0329982
					506	GO:BP	positive regulation of intracellular transport	GO:0032388	0.0233025																	GO:BP	regulation of small molecule metabolic process	GO:0062012	0.0334505
					55750	GO:BP	establishment of protein localization to mitochondrion	GO:0072655	0.0233025																	GO:BP	granulocyte migration	GO:0097530	0.0345151
					3029	GO:BP	receptor internalization	GO:0031623	0.0233128																	GO:BP	cellular macromolecule localization	GO:0070727	0.0346025
					29924	GO:BP	regulation of intracellular protein transport	GO:0033157	0.0233128																	GO:BP	intrinsic apoptotic signaling pathway by p53 class mediator	GO:0072332	0.0347869
					4946	GO:BP	hexose biosynthetic process	GO:0019319	0.0233128																	GO:BP	T cell differentiation in thymus	GO:0033077	0.0347869
					576	GO:BP	regulation of growth	GO:0040008	0.0234523																	GO:BP	positive regulation of osteoclast differentiation	GO:0045672	0.0348867
					899	GO:BP	postsynaptic actin cytoskeleton organization	GO:0098974	0.0236204																	GO:BP	astrocyte activation	GO:0048143	0.0348867
					126129	GO:BP	isocitrate metabolic process	GO:0006102	0.0236204																	GO:BP	response to protozoan	GO:0001562	0.0348867
					81849	GO:BP	negative regulation of dendritic spine morphogenesis	GO:0061002	0.0236204																	GO:BP	myeloid leukocyte cytokine production	GO:0061082	0.0348867
					54622	GO:BP	mitochondrial transport	GO:0006839	0.0236204																	GO:BP	regulation of catalytic activity	GO:0050790	0.0348867
					26580	GO:BP	methylglyoxal metabolic process	GO:0009438	0.0236204																	GO:BP	cell death	GO:0008219	0.0356198
					7991	GO:BP	synaptic vesicle maturation	GO:0016188	0.0236204																	GO:BP	receptor-mediated endocytosis	GO:0006898	0.0368273
					84326	GO:BP	excitatory synapse assembly	GO:1904861	0.0236204																	GO:BP	ether metabolic process	GO:0018904	0.0372308
					956	GO:BP	exocytic insertion of neurotransmitter receptor to postsynaptic membrane	GO:0098967	0.0236204																	GO:BP	positive regulation of granulocyte chemotaxis	GO:0071624	0.0372308
					6515	GO:BP	regulation of grooming behavior	GO:2000821	0.0236204																	GO:BP	regulation of monocyte chemotaxis	GO:0090025	0.0372308
					10361	GO:BP	cellular protein complex disassembly	GO:0043624	0.0240655																	GO:BP	negative regulation of protein localization to cell periphery	GO:1904376	0.0372308
					55585	GO:BP	negative regulation of transporter activity	GO:0032410	0.0241334																	GO:BP	positive regulation of macromolecule metabolic process	GO:0010604	0.037356
					5300	GO:BP	regulation of release of cytochrome c from mitochondria	GO:0090199	0.0246361																	GO:BP	regulation of cysteine-type endopeptidase activity	GO:2000116	0.0380034
					3706	GO:BP	microtubule depolymerization	GO:0007019	0.0246361																	GO:BP	wound healing	GO:0042060	0.0383178
					51121	GO:BP	positive regulation of protein localization to membrane	GO:1905477	0.0246527																	GO:BP	actin filament organization	GO:0007015	0.0389046
					55466	GO:BP	release of cytochrome c from mitochondria	GO:0001836	0.0252017																	GO:BP	entry into host	GO:0044409	0.0392791
					2922	GO:BP	Wnt signaling pathway, calcium modulating pathway	GO:0007223	0.0252981																	GO:BP	small molecule biosynthetic process	GO:0044283	0.0392791
					10447	GO:BP	glutamate catabolic process to aspartate	GO:0019550	0.0259039																	GO:BP	nucleoside biosynthetic process	GO:0009163	0.0395116
					441151	GO:BP	superior olivary nucleus development	GO:0021718	0.0259039																	GO:BP	mature B cell differentiation involved in immune response	GO:0002313	0.0395116
					60314	GO:BP	positive regulation of presynaptic active zone assembly	GO:1905520	0.0259039																	GO:BP	regulation of cell shape	GO:0008360	0.0399656
					55665	GO:BP	purine deoxyribonucleoside diphosphate biosynthetic process	GO:0009183	0.0259039																	GO:BP	regulation of leukocyte apoptotic process	GO:2000106	0.0399656
					26262	GO:BP	mitochondrion morphogenesis	GO:0070584	0.0259039																	GO:BP	nitric oxide biosynthetic process	GO:0006809	0.0399656
					10228	GO:BP	superior olivary nucleus maturation	GO:0021722	0.0259039																	GO:BP	B-1a B cell differentiation	GO:0002337	0.0411508
					54438	GO:BP	pons maturation	GO:0021586	0.0259039																	GO:BP	regulation of memory T cell activation	GO:2000567	0.0411508
					801	GO:BP	grooming behavior	GO:0007625	0.0259039																	GO:BP	negative regulation of immunological synapse formation	GO:2000521	0.0411508
					114818	GO:BP	glutamate catabolic process to 2-oxoglutarate	GO:0019551	0.0259039																	GO:BP	detection of peptidoglycan	GO:0032499	0.0411508
					7259	GO:BP	guanylate kinase-associated protein clustering	GO:0097117	0.0259039																	GO:BP	positive regulation of engulfment of apoptotic cell	GO:1901076	0.0411508
					8507	GO:BP	regulation of presynaptic active zone assembly	GO:1905518	0.0259039																	GO:BP	interleukin-3 production	GO:0032632	0.0411508
					9905	GO:BP	negative regulation of neurogenesis	GO:0050768	0.0259039																	GO:BP	regulation of interleukin-3 production	GO:0032672	0.0411508
					6620	GO:BP	microtubule sliding	GO:0051012	0.0259039																	GO:BP	regulation of CD4-positive, CD25-positive, alpha-beta regulatory T cell differentiation involved in immune response	GO:0032832	0.0411508
					23229	GO:BP	regulation of hormone secretion	GO:0046883	0.0261555																	GO:BP	positive regulation of CD4-positive, CD25-positive, alpha-beta regulatory T cell differentiation involved in immune response	GO:0032834	0.0411508
					64137	GO:BP	positive regulation of developmental process	GO:0051094	0.0261555																	GO:BP	ether catabolic process	GO:1901502	0.0411508
					7070	GO:BP	organelle localization by membrane tethering	GO:0140056	0.0267007																	GO:BP	CD4-positive, CD25-positive, alpha-beta regulatory T cell differentiation involved in immune response	GO:0002298	0.0411508
					134548	GO:BP	response to amino acid starvation	GO:1990928	0.0268955																	GO:BP	cellular cadmium ion homeostasis	GO:0006876	0.0411508
					56917	GO:BP	adult walking behavior	GO:0007628	0.0271397																	GO:BP	leukotriene A4 metabolic process	GO:1901751	0.0411508
					51669	GO:BP	NAD metabolic process	GO:0019674	0.0271449																	GO:BP	positive regulation of inward rectifier potassium channel activity	GO:1901980	0.0411508
					6534	GO:BP	protein insertion into mitochondrial membrane	GO:0051204	0.0271449																	GO:BP	CD4-positive, alpha-beta T cell differentiation	GO:0043367	0.0411508
					80863	GO:BP	mitochondrion localization	GO:0051646	0.0271449																	GO:BP	positive regulation of endothelial tube morphogenesis	GO:1905956	0.0411508
					50650	GO:BP	neuron projection regeneration	GO:0031102	0.0273673																	GO:BP	positive regulation of neutrophil migration	GO:1902624	0.0411508
					79609	GO:BP	homeostatic process	GO:0042592	0.027987																	GO:BP	regulation of calcium-dependent cell-cell adhesion	GO:0046586	0.0411508
					29796	GO:BP	postsynaptic membrane organization	GO:0001941	0.0284475																	GO:BP	positive regulation of macrophage migration inhibitory factor signaling pathway	GO:2000448	0.0411508
					1020	GO:BP	cellular response to oxygen-containing compound	GO:1901701	0.0292359																	GO:BP	negative regulation of phosphatidylcholine metabolic process	GO:0150174	0.0411508
					127943	GO:BP	peptidyl-serine modification	GO:0018209	0.0292359																	GO:BP	positive regulation of memory T cell activation	GO:2000568	0.0411508
					79095	GO:BP	regulation of developmental growth	GO:0048638	0.0304414																	GO:BP	myeloid dendritic cell antigen processing and presentation	GO:0002469	0.0411508
					23767	GO:BP	regulation of cardiac conduction	GO:1903779	0.0304414																	GO:BP	positive regulation of lysosomal membrane permeability	GO:0097214	0.0411508
					57569	GO:BP	cellular developmental process	GO:0048869	0.0305022																	GO:BP	negative regulation of memory T cell differentiation	GO:0043381	0.0411508
					1503	GO:BP	dopamine transport	GO:0015872	0.0305022																	GO:BP	glycerol ether catabolic process	GO:0044269	0.0411508
					29944	GO:BP	regulation of neuron apoptotic process	GO:0043523	0.0305022																	GO:BP	negative regulation of antigen processing and presentation of peptide antigen via MHC class II	GO:0002587	0.0411508
					23670	GO:BP	heart trabecula formation	GO:0060347	0.0305613																	GO:BP	negative regulation of natural killer cell cytokine production	GO:0002728	0.0411508
					8382	GO:BP	negative regulation of dendritic spine development	GO:0061000	0.0305613																	GO:BP	regulation of T-helper 1 type immune response	GO:0002825	0.0411508
					89801	GO:BP	response to insulin	GO:0032868	0.0308366																	GO:BP	smooth muscle hypertrophy	GO:0014895	0.0411508
					285368	GO:BP	neuron projection fasciculation	GO:0106030	0.0314493																	GO:BP	platelet activating factor catabolic process	GO:0062234	0.0411508
					155066	GO:BP	axonal fasciculation	GO:0007413	0.0314493																	GO:BP	negative regulation of natural killer cell mediated immune response to tumor cell	GO:0002856	0.0411508
					9645	GO:BP	glutamate secretion	GO:0014047	0.0314493																	GO:BP	negative regulation of natural killer cell mediated cytotoxicity directed against tumor cell target	GO:0002859	0.0411508
					84303	GO:BP	walking behavior	GO:0090659	0.031499																	GO:BP	antigen processing and presentation of endogenous peptide antigen via MHC class II	GO:0002491	0.0411508
					9823	GO:BP	protein insertion into mitochondrial membrane involved in apoptotic signaling pathway	GO:0001844	0.031499																	GO:BP	positive regulation of hippocampal neuron apoptotic process	GO:0110090	0.0411508
					220164	GO:BP	positive regulation of calcium ion transmembrane transporter activity	GO:1901021	0.0322415																	GO:BP	negative regulation of T cell activation via T cell receptor contact with antigen bound to MHC molecule on antigen presenting cell	GO:2001189	0.0411508
					4675	GO:BP	polyol metabolic process	GO:0019751	0.0330966																	GO:BP	positive regulation of very-low-density lipoprotein particle remodeling	GO:0010902	0.0411508
					23173	GO:BP	social behavior	GO:0035176	0.0340322																	GO:BP	regulation of T cell antigen processing and presentation	GO:0002625	0.0411508
					53822	GO:BP	autophagy	GO:0006914	0.0343058																	GO:BP	positive regulation of germinal center formation	GO:0002636	0.0411508
					8925	GO:BP	process utilizing autophagic mechanism	GO:0061919	0.0343058																	GO:BP	positive regulation of T cell migration	GO:2000406	0.0424748
					253980	GO:BP	cardiac muscle cell contraction	GO:0086003	0.0344405																	GO:BP	positive regulation of cell death	GO:0010942	0.0424748
					4856	GO:BP	response to carbohydrate	GO:0009743	0.0344526																	GO:BP	negative regulation of cholesterol transport	GO:0032375	0.0424748
					9108	GO:BP	vesicle organization	GO:0016050	0.0349994																	GO:BP	B cell homeostasis	GO:0001782	0.0424748
					526	GO:BP	amide transport	GO:0042886	0.0354346																	GO:BP	negative regulation of sterol transport	GO:0032372	0.0424748
					84926	GO:BP	regulation of multicellular organismal process	GO:0051239	0.0354346																	GO:BP	positive regulation of cellular protein metabolic process	GO:0032270	0.043968
					23641	GO:BP	monosaccharide biosynthetic process	GO:0046364	0.0355427																	GO:BP	positive regulation of exocytosis	GO:0045921	0.0439776
					83988	GO:BP	response to glucose	GO:0009749	0.0355452																	GO:BP	nitric oxide metabolic process	GO:0046209	0.0439776
					26050	GO:BP	positive regulation of ion transmembrane transporter activity	GO:0032414	0.0358336																	GO:BP	macromolecule localization	GO:0033036	0.0439776
					3708	GO:BP	glucose homeostasis	GO:0042593	0.0358336																	GO:BP	regulation of cell communication	GO:0010646	0.044433
					80331	GO:BP	glycolipid metabolic process	GO:0006664	0.0358336																	GO:BP	nucleoside catabolic process	GO:0009164	0.0446232
					10590	GO:BP	response to oxygen-containing compound	GO:1901700	0.0358336																	GO:BP	negative regulation of antigen receptor-mediated signaling pathway	GO:0050858	0.0446232
					25999	GO:BP	anterograde neuronal dense core vesicle transport	GO:1990048	0.0360373																	GO:BP	regulation of catabolic process	GO:0009894	0.0446232
					57574	GO:BP	central nervous system maturation	GO:0021626	0.0360373																	GO:BP	regulation of actin nucleation	GO:0051125	0.0446232
					3815	GO:BP	cardiac muscle contraction	GO:0060048	0.0370588																	GO:BP	plasma lipoprotein particle assembly	GO:0034377	0.0446232
					6863	GO:BP	carbohydrate homeostasis	GO:0033500	0.0372846																	GO:BP	cellular amine metabolic process	GO:0044106	0.044807
					25837	GO:BP	regulation of anatomical structure size	GO:0090066	0.0379239																	GO:BP	reactive nitrogen species metabolic process	GO:2001057	0.044861
					64756	GO:BP	carbohydrate biosynthetic process	GO:0016051	0.037944																	GO:BP	cellular catabolic process	GO:0044248	0.0458353
					10687	GO:BP	amine transport	GO:0015837	0.037944																	GO:BP	leukocyte homeostasis	GO:0001776	0.0461138
					5361	GO:BP	liposaccharide metabolic process	GO:1903509	0.0382567																	GO:BP	regulation of type 2 immune response	GO:0002828	0.0468894
					10381	GO:BP	dicarboxylic acid biosynthetic process	GO:0043650	0.0389961																	GO:BP	glycerophospholipid catabolic process	GO:0046475	0.0468894
					154790	GO:BP	regulation of cGMP-mediated signaling	GO:0010752	0.0389961																	GO:BP	dendritic cell migration	GO:0036336	0.0468894
					9382	GO:BP	microtubule-based protein transport	GO:0099118	0.0389961																	GO:BP	glycosyl compound biosynthetic process	GO:1901659	0.0468894
					10570	GO:BP	protein transport along microtubule	GO:0098840	0.0389961																	GO:BP	regulation of neutrophil chemotaxis	GO:0090022	0.0468894
					25907	GO:BP	secretory granule localization	GO:0032252	0.0389961																	GO:BP	activation of cysteine-type endopeptidase activity involved in apoptotic process	GO:0006919	0.048547
					23271	GO:BP	locomotory exploration behavior	GO:0035641	0.0389961																	GO:BP	amine metabolic process	GO:0009308	0.0488824
					1609	GO:BP	negative regulation of organelle organization	GO:0010639	0.0390428																	GO:BP	MAPK cascade	GO:0000165	0.0489503
					6715	GO:BP	positive regulation of protein kinase activity	GO:0045860	0.0394928																	GO:BP	negative regulation of protein localization to membrane	GO:1905476	0.0492402
					5775	GO:BP	adult locomotory behavior	GO:0008344	0.0402641																	GO:BP	regulation of signaling	GO:0023051	0.0492402
					6508	GO:BP	mitochondrial transmembrane transport	GO:1990542	0.0406868																	GO:BP	negative regulation of exocytosis	GO:0045920	0.0492402
					7334	GO:BP	positive regulation of release of sequestered calcium ion into cytosol	GO:0051281	0.0407476																	GO:BP	prostaglandin biosynthetic process	GO:0001516	0.0492402
					132001	GO:BP	biological process involved in intraspecies interaction between organisms	GO:0051703	0.0413887																	GO:BP	prostanoid biosynthetic process	GO:0046457	0.0492402
					375323	GO:BP	electron transport chain	GO:0022900	0.0419212																	GO:BP	phospholipid transport	GO:0015914	0.0494081
					25864	GO:BP	endomembrane system organization	GO:0010256	0.0420285																	GO:BP	lamellipodium organization	GO:0097581	0.0494081
					55228	GO:BP	positive regulation of endocytosis	GO:0045807	0.0436013																	GO:CC	vesicle	GO:0031982	1.00511e-15
					283455	GO:BP	regulation of insulin secretion involved in cellular response to glucose stimulus	GO:0061178	0.0436764																	GO:CC	intracellular vesicle	GO:0097708	1.00511e-15
					2596	GO:BP	exploration behavior	GO:0035640	0.0447265																	GO:CC	cytoplasmic vesicle	GO:0031410	2.70275e-15
					8655	GO:BP	positive regulation of nitric-oxide synthase activity	GO:0051000	0.0447265																	GO:CC	MHC protein complex	GO:0042611	2.29642e-13
					29799	GO:BP	regulation of intracellular transport	GO:0032386	0.0447265																	GO:CC	secretory granule	GO:0030141	2.03001e-11
					285367	GO:BP	innervation	GO:0060384	0.0447265																	GO:CC	vesicle membrane	GO:0012506	1.1395e-10
					8646	GO:BP	positive regulation of dendrite extension	GO:1903861	0.0447265																	GO:CC	extracellular region	GO:0005576	2.10927e-10
					11075	GO:BP	mitochondrial ATP synthesis coupled proton transport	GO:0042776	0.0447265																	GO:CC	bounding membrane of organelle	GO:0098588	3.59333e-10
					9114	GO:BP	actin filament-based process	GO:0030029	0.0455338																	GO:CC	secretory vesicle	GO:0099503	6.68776e-10
					64377	GO:BP	positive regulation of cell growth	GO:0030307	0.0468062																	GO:CC	extracellular space	GO:0005615	7.14405e-10
					116988	GO:BP	positive regulation of cation channel activity	GO:2001259	0.0474978																	GO:CC	lysosome	GO:0005764	7.16837e-10
					317649	GO:BP	response to hexose	GO:0009746	0.0487629																	GO:CC	lytic vacuole	GO:0000323	7.16837e-10
					84916	GO:BP	negative regulation of protein-containing complex assembly	GO:0031333	0.0492733																	GO:CC	MHC class II protein complex	GO:0042613	3.26001e-09
					440	GO:BP	postsynaptic modulation of chemical synaptic transmission	GO:0099170	0.0492733																	GO:CC	endomembrane system	GO:0012505	3.26001e-09
					6014	GO:BP	regulation of store-operated calcium entry	GO:2001256	0.0492733																	GO:CC	cytoplasmic vesicle membrane	GO:0030659	3.26001e-09
					23386	GO:BP	positive regulation of fibroblast migration	GO:0010763	0.0492733																	GO:CC	vacuole	GO:0005773	5.67622e-09
					5534	GO:BP	synaptic vesicle clustering	GO:0097091	0.0492733																	GO:CC	extracellular exosome	GO:0070062	1.7602e-08
					93622	GO:BP	positive regulation of ruffle assembly	GO:1900029	0.0492733																	GO:CC	extracellular vesicle	GO:1903561	4.26134e-08
					95681	GO:BP	nucleobase-containing small molecule metabolic process	GO:0055086	0.0493873																	GO:CC	extracellular organelle	GO:0043230	4.26134e-08
					3797	GO:BP	regulation of autophagy	GO:0010506	0.0499045																	GO:CC	extracellular membrane-bounded organelle	GO:0065010	4.26134e-08
					51382	GO:BP	protein-containing complex disassembly	GO:0032984	0.0499045																	GO:CC	lumenal side of endoplasmic reticulum membrane	GO:0098553	4.42183e-08
					51182	GO:CC	synapse	GO:0045202	2.51229e-66																	GO:CC	integral component of lumenal side of endoplasmic reticulum membrane	GO:0071556	4.42183e-08
					10740	GO:CC	cell junction	GO:0030054	3.32957e-46																	GO:CC	phagocytic vesicle	GO:0045335	4.82035e-08
					400120	GO:CC	neuron projection	GO:0043005	6.18397e-43																	GO:CC	tertiary granule membrane	GO:0070821	5.69131e-08
					116841	GO:CC	postsynapse	GO:0098794	6.05712e-40																	GO:CC	endocytic vesicle membrane	GO:0030666	7.0475e-08
					63875	GO:CC	presynapse	GO:0098793	1.5215e-37																	GO:CC	phagocytic vesicle membrane	GO:0030670	7.30772e-08
					1350	GO:CC	somatodendritic compartment	GO:0036477	8.90015e-35																	GO:CC	secretory granule membrane	GO:0030667	1.15422e-07
					55860	GO:CC	axon	GO:0030424	6.99218e-34																	GO:CC	lumenal side of membrane	GO:0098576	2.09856e-07
					529	GO:CC	glutamatergic synapse	GO:0098978	1.39173e-33																	GO:CC	membrane	GO:0016020	2.35097e-07
					80148	GO:CC	neuron to neuron synapse	GO:0098984	2.07343e-30																	GO:CC	endocytic vesicle	GO:0030139	2.71756e-07
					1838	GO:CC	postsynaptic specialization	GO:0099572	2.09653e-30																	GO:CC	COPII-coated ER to Golgi transport vesicle	GO:0030134	2.71756e-07
					10463	GO:CC	asymmetric synapse	GO:0032279	9.3739e-30																	GO:CC	cell periphery	GO:0071944	3.85101e-07
					2566	GO:CC	postsynaptic density	GO:0014069	1.45264e-29																	GO:CC	organelle membrane	GO:0031090	7.08353e-07
					9079	GO:CC	plasma membrane bounded cell projection	GO:0120025	1.043e-28																	GO:CC	primary lysosome	GO:0005766	1.19453e-06
					10653	GO:CC	cell projection	GO:0042995	1.97157e-27																	GO:CC	azurophil granule	GO:0042582	1.19453e-06
					26470	GO:CC	dendritic tree	GO:0097447	1.62449e-24																	GO:CC	secretory granule lumen	GO:0034774	1.19858e-06
					200845	GO:CC	dendrite	GO:0030425	4.65733e-24																	GO:CC	cytoplasmic vesicle lumen	GO:0060205	1.3334e-06
					125113	GO:CC	synaptic membrane	GO:0097060	1.11383e-23																	GO:CC	vesicle lumen	GO:0031983	1.38729e-06
					9399	GO:CC	distal axon	GO:0150034	1.10267e-19																	GO:CC	lytic vacuole membrane	GO:0098852	1.42734e-06
					2806	GO:CC	synaptic vesicle	GO:0008021	1.93879e-18																	GO:CC	lysosomal membrane	GO:0005765	1.42734e-06
					222962	GO:CC	exocytic vesicle	GO:0070382	3.5843e-18																	GO:CC	endosome	GO:0005768	1.92535e-06
					10126	GO:CC	neuronal cell body	GO:0043025	1.0987e-17																	GO:CC	vacuolar lumen	GO:0005775	2.8114e-06
					23026	GO:CC	cell body	GO:0044297	1.78201e-17																	GO:CC	azurophil granule lumen	GO:0035578	3.93284e-06
					56978	GO:CC	synaptic vesicle membrane	GO:0030672	2.14728e-17																	GO:CC	ER to Golgi transport vesicle membrane	GO:0012507	3.94243e-06
					80325	GO:CC	exocytic vesicle membrane	GO:0099501	2.14728e-17																	GO:CC	endosome membrane	GO:0010008	4.72599e-06
					55512	GO:CC	postsynaptic membrane	GO:0045211	8.10677e-17																	GO:CC	vacuolar membrane	GO:0005774	5.43396e-06
					7087	GO:CC	membrane	GO:0016020	3.17071e-16																	GO:CC	plasma membrane	GO:0005886	6.06974e-06
					2554	GO:CC	organelle membrane	GO:0031090	3.41845e-15																	GO:CC	integral component of membrane	GO:0016021	7.47534e-06
					5532	GO:CC	plasma membrane region	GO:0098590	4.8868e-15																	GO:CC	tertiary granule	GO:0070820	1.61806e-05
					154807	GO:CC	transport vesicle membrane	GO:0030658	1.16597e-14																	GO:CC	intrinsic component of membrane	GO:0031224	1.77811e-05
					90990	GO:CC	bounding membrane of organelle	GO:0098588	1.9559e-14																	GO:CC	plasma membrane protein complex	GO:0098797	2.56411e-05
					23301	GO:CC	transport vesicle	GO:0030133	3.26541e-13																	GO:CC	MHC class I protein complex	GO:0042612	4.56284e-05
					6722	GO:CC	growth cone	GO:0030426	4.13504e-13																	GO:CC	Golgi apparatus subcompartment	GO:0098791	5.90631e-05
					6619	GO:CC	cytoplasm	GO:0005737	4.8688e-13																	GO:CC	intrinsic component of plasma membrane	GO:0031226	5.90743e-05
					203197	GO:CC	site of polarized growth	GO:0030427	1.17102e-12																	GO:CC	integral component of plasma membrane	GO:0005887	8.37519e-05
					23017	GO:CC	integral component of synaptic membrane	GO:0099699	3.03047e-12																	GO:CC	cell surface	GO:0009986	0.000115029
					57172	GO:CC	postsynaptic specialization membrane	GO:0099634	3.66158e-12																	GO:CC	integral component of endoplasmic reticulum membrane	GO:0030176	0.000131491
					9456	GO:CC	intrinsic component of synaptic membrane	GO:0099240	8.05066e-12																	GO:CC	integrin alphaX-beta2 complex	GO:0034689	0.000141261
					128977	GO:CC	intrinsic component of postsynaptic membrane	GO:0098936	8.80086e-12																	GO:CC	coated vesicle	GO:0030135	0.000151922
					64112	GO:CC	postsynaptic density membrane	GO:0098839	1.11017e-11																	GO:CC	intrinsic component of endoplasmic reticulum membrane	GO:0031227	0.000170452
					10505	GO:CC	integral component of postsynaptic membrane	GO:0099055	1.34431e-11																	GO:CC	coated vesicle membrane	GO:0030662	0.000225079
					80145	GO:CC	neuron projection terminus	GO:0044306	2.46856e-11																	GO:CC	ficolin-1-rich granule	GO:0101002	0.000283075
					57526	GO:CC	transmembrane transporter complex	GO:1902495	2.84596e-11																	GO:CC	immunological synapse	GO:0001772	0.000412047
					1759	GO:CC	cation channel complex	GO:0034703	6.60467e-11																	GO:CC	actin cytoskeleton	GO:0015629	0.000472304
					100133941	GO:CC	ion channel complex	GO:0034702	8.51692e-11																	GO:CC	specific granule membrane	GO:0035579	0.000549005
					2583	GO:CC	transporter complex	GO:1990351	1.48052e-10																	GO:CC	side of membrane	GO:0098552	0.000552616
					7781	GO:CC	neuron projection cytoplasm	GO:0120111	3.77533e-10																	GO:CC	late endosome membrane	GO:0031902	0.000647876
					8508	GO:CC	plasma membrane	GO:0005886	7.65558e-10																	GO:CC	late endosome	GO:0005770	0.000647876
					2785	GO:CC	presynaptic membrane	GO:0042734	8.63986e-10																	GO:CC	NLRP1 inflammasome complex	GO:0072558	0.000707447
					5662	GO:CC	perikaryon	GO:0043204	1.35597e-09																	GO:CC	lysosomal lumen	GO:0043202	0.000725674
					9899	GO:CC	Schaffer collateral - CA1 synapse	GO:0098685	1.75052e-09																	GO:CC	specific granule	GO:0042581	0.000853584
					340542	GO:CC	cytoplasmic vesicle membrane	GO:0030659	1.94371e-09																	GO:CC	membrane protein complex	GO:0098796	0.000919521
					55897	GO:CC	intrinsic component of postsynaptic specialization membrane	GO:0098948	2.55206e-09																	GO:CC	early endosome membrane	GO:0031901	0.00108946
					643037	GO:CC	GABA-ergic synapse	GO:0098982	4.86744e-09																	GO:CC	Golgi apparatus	GO:0005794	0.00108946
					29086	GO:CC	neuron spine	GO:0044309	5.37369e-09																	GO:CC	AIM2 inflammasome complex	GO:0097169	0.00108946
					54914	GO:CC	integral component of postsynaptic specialization membrane	GO:0099060	6.128e-09																	GO:CC	ficolin-1-rich granule membrane	GO:0101003	0.00114872
					84276	GO:CC	cytoplasmic vesicle	GO:0031410	1.14556e-08																	GO:CC	actin filament	GO:0005884	0.00163858
					3094	GO:CC	intrinsic component of postsynaptic density membrane	GO:0099146	1.24618e-08																	GO:CC	trans-Golgi network	GO:0005802	0.00167386
					55653	GO:CC	intracellular vesicle	GO:0097708	1.30591e-08																	GO:CC	high-density lipoprotein particle	GO:0034364	0.00180521
					219749	GO:CC	axon terminus	GO:0043679	1.31009e-08																	GO:CC	Golgi membrane	GO:0000139	0.0018429
					55342	GO:CC	mitochondrion	GO:0005739	2.47787e-08																	GO:CC	podosome	GO:0002102	0.00194864
					84964	GO:CC	integral component of postsynaptic density membrane	GO:0099061	2.87402e-08																	GO:CC	cytoplasm	GO:0005737	0.00206725
					57662	GO:CC	cell periphery	GO:0071944	3.92641e-08																	GO:CC	clathrin-coated endocytic vesicle membrane	GO:0030669	0.00211236
					7102	GO:CC	dendritic spine	GO:0043197	5.09488e-08																	GO:CC	transport vesicle membrane	GO:0030658	0.00325625
					84302	GO:CC	vesicle membrane	GO:0012506	8.67646e-08																	GO:CC	MHC class I peptide loading complex	GO:0042824	0.00334627
					57414	GO:CC	membrane protein complex	GO:0098796	1.08694e-07																	GO:CC	NLRP3 inflammasome complex	GO:0072559	0.00334627
					117154	GO:CC	mitochondrial membrane	GO:0031966	1.15897e-07																	GO:CC	organelle subcompartment	GO:0031984	0.00338249
					399947	GO:CC	dendritic shaft	GO:0043198	1.83378e-07																	GO:CC	plasma lipoprotein particle	GO:0034358	0.0035719
					10799	GO:CC	cell leading edge	GO:0031252	2.71032e-07																	GO:CC	lipoprotein particle	GO:1990777	0.0035719
					51277	GO:CC	mitochondrial envelope	GO:0005740	3.627e-07																	GO:CC	recycling endosome membrane	GO:0055038	0.00363495
					57554	GO:CC	proton-transporting two-sector ATPase complex	GO:0016469	5.09362e-07																	GO:CC	early endosome	GO:0005769	0.00363504
					55531	GO:CC	microtubule	GO:0005874	5.10133e-07																	GO:CC	integral component of organelle membrane	GO:0031301	0.00371557
					54497	GO:CC	axon cytoplasm	GO:1904115	5.51438e-07																	GO:CC	clathrin-coated endocytic vesicle	GO:0045334	0.00417293
					26256	GO:CC	presynaptic active zone	GO:0048786	2.45821e-06																	GO:CC	protein-lipid complex	GO:0032994	0.00422388
					122402	GO:CC	endomembrane system	GO:0012505	2.45821e-06																	GO:CC	transport vesicle	GO:0030133	0.0054939
					90416	GO:CC	intrinsic component of synaptic vesicle membrane	GO:0098563	3.99991e-06																	GO:CC	intrinsic component of organelle membrane	GO:0031300	0.00568592
					6586	GO:CC	ionotropic glutamate receptor complex	GO:0008328	3.99991e-06																	GO:CC	chylomicron	GO:0042627	0.00729376
					9917	GO:CC	voltage-gated potassium channel complex	GO:0008076	5.0009e-06																	GO:CC	low-density lipoprotein particle	GO:0034362	0.00729376
					1741	GO:CC	intrinsic component of plasma membrane	GO:0031226	5.42794e-06																	GO:CC	inflammasome complex	GO:0061702	0.0094545
					84530	GO:CC	potassium channel complex	GO:0034705	5.42794e-06																	GO:CC	clathrin-coated vesicle membrane	GO:0030665	0.00957579
					57468	GO:CC	excitatory synapse	GO:0060076	6.38119e-06																	GO:CC	interleukin-13 receptor complex	GO:0005898	0.0149348
					157922	GO:CC	neurotransmitter receptor complex	GO:0098878	6.38119e-06																	GO:CC	NOS2-CD74 complex	GO:0035693	0.0149348
					8448	GO:CC	intracellular anatomical structure	GO:0005622	7.8716e-06																	GO:CC	mucin granule	GO:0098594	0.0149348
					79039	GO:CC	vesicle	GO:0031982	8.38329e-06																	GO:CC	very-low-density lipoprotein particle	GO:0034361	0.0153294
					22859	GO:CC	integral component of plasma membrane	GO:0005887	8.62838e-06																	GO:CC	triglyceride-rich plasma lipoprotein particle	GO:0034385	0.0153294
					221545	GO:CC	secretory vesicle	GO:0099503	1.06551e-05																	GO:CC	external side of plasma membrane	GO:0009897	0.0177789
					5019	GO:CC	mitochondrial outer membrane	GO:0005741	1.48572e-05																	GO:CC	endoplasmic reticulum-Golgi intermediate compartment membrane	GO:0033116	0.0213679
					92691	GO:CC	neuron projection membrane	GO:0032589	1.49332e-05																	GO:CC	cell-substrate junction	GO:0030055	0.0218706
					23414	GO:CC	organelle outer membrane	GO:0031968	1.64754e-05																	GO:CC	phagocytic cup	GO:0001891	0.02417
					340554	GO:CC	outer membrane	GO:0019867	1.9534e-05																	GO:CC	endoplasmic reticulum	GO:0005783	0.0246843
					5950	GO:CC	cytoplasmic region	GO:0099568	2.14227e-05																	GO:CC	MHC class Ib protein complex	GO:0032398	0.0269156
					131034	GO:CC	supramolecular fiber	GO:0099512	3.53231e-05																	GO:CC	integrin alphaL-beta2 complex	GO:0034687	0.0269156
					3208	GO:CC	supramolecular polymer	GO:0099081	4.74748e-05																	GO:CC	macrophage migration inhibitory factor receptor complex	GO:0035692	0.0269156
					4628	GO:CC	perinuclear region of cytoplasm	GO:0048471	4.87954e-05																	GO:CC	integrin alphaM-beta2 complex	GO:0034688	0.0269156
					283871	GO:CC	intrinsic component of membrane	GO:0031224	5.40928e-05																	GO:CC	platelet alpha granule	GO:0031091	0.0314804
					23392	GO:CC	neurofilament	GO:0005883	5.55729e-05																	GO:CC	integrin complex	GO:0008305	0.0315396
					7280	GO:CC	dendrite membrane	GO:0032590	5.8949e-05																	GO:CC	anchoring junction	GO:0070161	0.0359696
					51253	GO:CC	region of cytosol	GO:0099522	6.18753e-05																	GO:CC	interleukin-28 receptor complex	GO:0032002	0.0373196
					81873	GO:CC	organelle envelope	GO:0031967	7.83038e-05																	GO:CC	proteasome activator complex	GO:0008537	0.0373196
					25911	GO:CC	envelope	GO:0031975	7.83038e-05																	GO:CC	TAP complex	GO:0042825	0.0373196
					11033	GO:CC	extrinsic component of organelle membrane	GO:0031312	8.48987e-05																	GO:CC	Fc-epsilon receptor I complex	GO:0032998	0.0373196
					63982	GO:CC	cytosol	GO:0005829	9.24261e-05																	GO:CC	Fc receptor complex	GO:0032997	0.0373196
					8745	GO:CC	presynaptic endocytic zone	GO:0098833	0.000137669																	GO:CC	trans-Golgi network membrane	GO:0032588	0.0373196
					9912	GO:CC	mitochondrial protein-containing complex	GO:0098798	0.00015644																	GO:CC	ruffle	GO:0001726	0.0373538
					1996	GO:CC	polymeric cytoskeletal fiber	GO:0099513	0.000202216																	GO:CC	ruffle membrane	GO:0032587	0.0373538
					6447	GO:CC	plasma membrane bounded cell projection cytoplasm	GO:0032838	0.000210869																	GO:CC	protein complex involved in cell adhesion	GO:0098636	0.0383168
					4191	GO:CC	integral component of membrane	GO:0016021	0.000215453																	GO:CC	recycling endosome	GO:0055037	0.0414557
					256714	GO:CC	AMPA glutamate receptor complex	GO:0032281	0.000229066																	GO:CC	clathrin-coated vesicle	GO:0030136	0.0463743
					84969	GO:CC	main axon	GO:0044304	0.000236107																	GO:CC	peptidase inhibitor complex	GO:1904090	0.046955
					6416	GO:CC	neuronal dense core vesicle membrane	GO:0099012	0.00024657																	GO:CC	protease inhibitor complex	GO:0097179	0.046955
					1917	GO:CC	mitochondrial inner membrane	GO:0005743	0.00024657																	GO:CC	receptor complex	GO:0043235	0.0492978
					22920	GO:CC	calcineurin complex	GO:0005955	0.00024657																	KEGG	Antigen processing and presentation	KEGG:04612	6.0151e-11
					284615	GO:CC	leading edge membrane	GO:0031256	0.000264056																	KEGG	Viral myocarditis	KEGG:05416	7.43713e-11
					55847	GO:CC	proton-transporting V-type ATPase complex	GO:0033176	0.000294741																	KEGG	Allograft rejection	KEGG:05330	3.48254e-10
					4037	GO:CC	inner mitochondrial membrane protein complex	GO:0098800	0.000301494																	KEGG	Graft-versus-host disease	KEGG:05332	6.06796e-10
					22887	GO:CC	integral component of synaptic vesicle membrane	GO:0030285	0.000330113																	KEGG	Type I diabetes mellitus	KEGG:04940	1.04512e-09
					145581	GO:CC	cytoskeleton	GO:0005856	0.000352002																	KEGG	Autoimmune thyroid disease	KEGG:05320	5.90572e-09
					8536	GO:CC	calcium channel complex	GO:0034704	0.000352002																	KEGG	Phagosome	KEGG:04145	5.90572e-09
					65997	GO:CC	voltage-gated calcium channel complex	GO:0005891	0.000385211																	KEGG	Staphylococcus aureus infection	KEGG:05150	8.85526e-07
					23710	GO:CC	organelle	GO:0043226	0.000398913																	KEGG	Asthma	KEGG:05310	1.35032e-06
					6752	GO:CC	clathrin-coated pit	GO:0005905	0.000398991																	KEGG	Intestinal immune network for IgA production	KEGG:04672	1.35032e-06
					8900	GO:CC	extrinsic component of membrane	GO:0019898	0.000402171																	KEGG	Leishmaniasis	KEGG:05140	2.13112e-06
					4072	GO:CC	juxtaparanode region of axon	GO:0044224	0.000475949																	KEGG	Tuberculosis	KEGG:05152	3.16136e-06
					57168	GO:CC	microtubule cytoskeleton	GO:0015630	0.000524699																	KEGG	Cell adhesion molecules	KEGG:04514	4.8279e-06
					23551	GO:CC	Golgi apparatus subcompartment	GO:0098791	0.000574565																	KEGG	Rheumatoid arthritis	KEGG:05323	8.04848e-06
					5218	GO:CC	clathrin coat	GO:0030118	0.000661984																	KEGG	Systemic lupus erythematosus	KEGG:05322	1.71091e-05
					2821	GO:CC	intracellular membrane-bounded organelle	GO:0043231	0.000681244																	KEGG	Toxoplasmosis	KEGG:05145	3.59852e-05
					7416	GO:CC	Golgi membrane	GO:0000139	0.000688061																	KEGG	Epstein-Barr virus infection	KEGG:05169	5.90099e-05
					246330	GO:CC	proton-transporting two-sector ATPase complex, catalytic domain	GO:0033178	0.000838677																	KEGG	Natural killer cell mediated cytotoxicity	KEGG:04650	7.86899e-05
					27166	GO:CC	clathrin coat of coated pit	GO:0030132	0.000838677																	KEGG	Human T-cell leukemia virus 1 infection	KEGG:05166	0.000113479
					90835	GO:CC	postsynaptic cytosol	GO:0099524	0.000838677																	KEGG	Pertussis	KEGG:05133	0.000326573
					29902	GO:CC	synaptobrevin 2-SNAP-25-syntaxin-1a-complexin II complex	GO:0070033	0.000863938																	KEGG	Hematopoietic cell lineage	KEGG:04640	0.00108532
					63908	GO:CC	protein kinase 5 complex	GO:0016533	0.000863938																	KEGG	Inflammatory bowel disease	KEGG:05321	0.00118845
					84707	GO:CC	organelle inner membrane	GO:0019866	0.000905185																	KEGG	Fc epsilon RI signaling pathway	KEGG:04664	0.00164021
					25927	GO:CC	intrinsic component of presynaptic membrane	GO:0098889	0.000961732																	KEGG	Influenza A	KEGG:05164	0.00362355
					2744	GO:CC	endosome	GO:0005768	0.00101605																	KEGG	Platelet activation	KEGG:04611	0.00384004
					54902	GO:CC	integral component of presynaptic membrane	GO:0099056	0.00113605																	KEGG	Lysosome	KEGG:04142	0.00420264
					8739	GO:CC	mitochondrial respiratory chain complex IV	GO:0005751	0.00121543																	KEGG	Complement and coagulation cascades	KEGG:04610	0.00420264
					339390	GO:CC	presynaptic cytosol	GO:0099523	0.00121543																	KEGG	Cholesterol metabolism	KEGG:04979	0.00437443
					114900	GO:CC	plasma membrane protein complex	GO:0098797	0.00122817																	KEGG	Th1 and Th2 cell differentiation	KEGG:04658	0.00481961
					784	GO:CC	presynaptic endocytic zone membrane	GO:0098835	0.00125261																	KEGG	Yersinia infection	KEGG:05135	0.00518762
					9688	GO:CC	dense core granule membrane	GO:0032127	0.00125261																	KEGG	Fc gamma R-mediated phagocytosis	KEGG:04666	0.00633363
					130497	GO:CC	dendrite cytoplasm	GO:0032839	0.00140343																	KEGG	Th17 cell differentiation	KEGG:04659	0.00874742
					139065	GO:CC	supramolecular complex	GO:0099080	0.00156124																	KEGG	Herpes simplex virus 1 infection	KEGG:05168	0.0141341
					2890	GO:CC	neuromuscular junction	GO:0031594	0.00161528																	KEGG	NOD-like receptor signaling pathway	KEGG:04621	0.0172577
					113457	GO:CC	magnesium-dependent protein serine/threonine phosphatase complex	GO:0005963	0.00177839																	KEGG	Osteoclast differentiation	KEGG:04380	0.0177127
					4741	GO:CC	proton-transporting two-sector ATPase complex, proton-transporting domain	GO:0033177	0.00177839																	KEGG	Neutrophil extracellular trap formation	KEGG:04613	0.0223852
					26220	GO:CC	organelle subcompartment	GO:0031984	0.00197034																	KEGG	Human immunodeficiency virus 1 infection	KEGG:05170	0.0358145
					57213	GO:CC	calyx of Held	GO:0044305	0.00202692																	KEGG	C-type lectin receptor signaling pathway	KEGG:04625	0.0447913
					55061	GO:CC	clathrin vesicle coat	GO:0030125	0.00222369																	KEGG	Human cytomegalovirus infection	KEGG:05163	0.0447913
					85358	GO:CC	axon hillock	GO:0043203	0.00226129																	KEGG	Legionellosis	KEGG:05134	0.0448909
					170850	GO:CC	intracellular organelle	GO:0043229	0.00252634																	REAC	Immune System	REAC:R-HSA-168256	1.07538e-23
					80142	GO:CC	synaptobrevin 2-SNAP-25-syntaxin-1a-complexin I complex	GO:0070032	0.00286964																	REAC	Innate Immune System	REAC:R-HSA-168249	8.74553e-14
					9365	GO:CC	synaptobrevin 2-SNAP-25-syntaxin-1a complex	GO:0070044	0.00286964																	REAC	Neutrophil degranulation	REAC:R-HSA-6798695	9.3578e-12
						GO:CC	ribbon synapse	GO:0097470	0.00374603																	REAC	Adaptive Immune System	REAC:R-HSA-1280218	1.16594e-08
						GO:CC	protein serine/threonine phosphatase complex	GO:0008287	0.00374603																	REAC	Cytokine Signaling in Immune system	REAC:R-HSA-1280215	6.29369e-07
						GO:CC	phosphatase complex	GO:1903293	0.00374603																	REAC	Antigen processing-Cross presentation	REAC:R-HSA-1236975	4.06837e-06
						GO:CC	presynaptic cytoskeleton	GO:0099569	0.00374603																	REAC	ER-Phagosome pathway	REAC:R-HSA-1236974	1.25086e-05
						GO:CC	Golgi apparatus	GO:0005794	0.00418509																	REAC	Interferon gamma signaling	REAC:R-HSA-877300	1.58164e-05
						GO:CC	clathrin-coated vesicle	GO:0030136	0.00431473																	REAC	MHC class II antigen presentation	REAC:R-HSA-2132295	0.000198091
						GO:CC	mitochondrial proton-transporting ATP synthase complex	GO:0005753	0.00431473																	REAC	Generation of second messenger molecules	REAC:R-HSA-202433	0.00026115
						GO:CC	SNARE complex	GO:0031201	0.00571901																	REAC	Interferon Signaling	REAC:R-HSA-913531	0.000605067
						GO:CC	postsynaptic endocytic zone	GO:0098843	0.0057576																	REAC	Antigen Presentation: Folding, assembly and peptide loading of class I MHC	REAC:R-HSA-983170	0.00113816
						GO:CC	proton-transporting V-type ATPase, V0 domain	GO:0033179	0.0057576																	REAC	TCR signaling	REAC:R-HSA-202403	0.00113816
						GO:CC	inhibitory synapse	GO:0060077	0.0063613																	REAC	Signaling by Interleukins	REAC:R-HSA-449147	0.00128125
						GO:CC	junctional membrane complex	GO:0030314	0.0063613																	REAC	Endosomal/Vacuolar pathway	REAC:R-HSA-1236977	0.00184253
						GO:CC	voltage-gated sodium channel complex	GO:0001518	0.0063613																	REAC	Immunoregulatory interactions between a Lymphoid and a non-Lymphoid cell	REAC:R-HSA-198933	0.00184253
						GO:CC	calcium- and calmodulin-dependent protein kinase complex	GO:0005954	0.0063613																	REAC	Interferon alpha/beta signaling	REAC:R-HSA-909733	0.00388573
						GO:CC	proton-transporting ATP synthase complex	GO:0045259	0.00658068																	REAC	The AIM2 inflammasome	REAC:R-HSA-844615	0.00388573
						GO:CC	cytochrome complex	GO:0070069	0.00685096																	REAC	Cell surface interactions at the vascular wall	REAC:R-HSA-202733	0.0134726
						GO:CC	hippocampal mossy fiber to CA3 synapse	GO:0098686	0.00814996																	REAC	DAP12 signaling	REAC:R-HSA-2424491	0.0171
						GO:CC	clathrin-coated vesicle membrane	GO:0030665	0.00898862																	REAC	Synthesis of Lipoxins (LX)	REAC:R-HSA-2142700	0.0171
						GO:CC	neuronal cell body membrane	GO:0032809	0.00986137																	REAC	Interleukin-18 signaling	REAC:R-HSA-9012546	0.0289364
						GO:CC	coated vesicle	GO:0030135	0.0107065																	REAC	Hemostasis	REAC:R-HSA-109582	0.0315194
						GO:CC	anchored component of synaptic vesicle membrane	GO:0098993	0.01153																	REAC	Synthesis of 5-eicosatetraenoic acids	REAC:R-HSA-2142688	0.0325791
						GO:CC	photoreceptor ribbon synapse	GO:0098684	0.01153																	REAC	Class I MHC mediated antigen processing & presentation	REAC:R-HSA-983169	0.0325791
						GO:CC	dendritic spine head	GO:0044327	0.01153																	REAC	DAP12 interactions	REAC:R-HSA-2172127	0.0325791
						GO:CC	intrinsic component of organelle membrane	GO:0031300	0.01153																	REAC	GPVI-mediated activation cascade	REAC:R-HSA-114604	0.0358039
						GO:CC	dense core granule	GO:0031045	0.0116201																	REAC	ROS and RNS production in phagocytes	REAC:R-HSA-1222556	0.0374558
						GO:CC	extrinsic component of dense core granule membrane	GO:0098922	0.0126591																	WP	TYROBP Causal Network	WP:WP3945	2.59219e-11
						GO:CC	extrinsic component of neuronal dense core vesicle membrane	GO:0098674	0.0126591																	WP	Microglia Pathogen Phagocytosis Pathway	WP:WP3937	3.18814e-09
						GO:CC	spindle microtubule	GO:0005876	0.0137706																	WP	Allograft Rejection	WP:WP2328	1.11783e-08
						GO:CC	neuronal dense core vesicle	GO:0098992	0.0155588																	WP	Ebola Virus Pathway on Host	WP:WP4217	5.64629e-07
						GO:CC	respiratory chain complex IV	GO:0045277	0.0161552																	WP	Macrophage markers	WP:WP4146	1.76236e-05
						GO:CC	cell body membrane	GO:0044298	0.01618																	WP	Viral Acute Myocarditis	WP:WP4298	0.00248459
						GO:CC	membrane coat	GO:0030117	0.01618																	WP	Proteasome Degradation	WP:WP183	0.0044703
						GO:CC	coated membrane	GO:0048475	0.01618																	WP	Nanomaterial-induced Inflammasome Activation	WP:WP3890	0.0190728
						GO:CC	microtubule associated complex	GO:0005875	0.0177328																	WP	Eicosanoid Synthesis	WP:WP167	0.0190728
						GO:CC	cell body fiber	GO:0070852	0.0181355																	WP	Activation of NLRP3 Inflammasome by SARS-CoV-2	WP:WP4876	0.0190728
						GO:CC	microtubule minus-end	GO:0036449	0.0181355																	WP	Type II interferon signaling (IFNG)	WP:WP619	0.0468993
						GO:CC	presynaptic active zone membrane	GO:0048787	0.0186214																	HP	Abnormal immune system morphology	HP:0032251	0.000104746
						GO:CC	axonal growth cone	GO:0044295	0.0186214																	HP	Abnormality of the immune system	HP:0002715	0.000227709
						GO:CC	kinesin complex	GO:0005871	0.0193991																	HP	Increased inflammatory response	HP:0012649	0.000340934
						GO:CC	respirasome	GO:0070469	0.0200477																	HP	Abnormal inflammatory response	HP:0012647	0.000340934
						GO:CC	sarcoplasmic reticulum membrane	GO:0033017	0.0211363																	HP	Abnormal cellular immune system morphology	HP:0010987	0.000340934
						GO:CC	cell projection membrane	GO:0031253	0.0226923																	HP	Abnormal leukocyte morphology	HP:0001881	0.000340934
						GO:CC	dendritic spine membrane	GO:0032591	0.0254566																	HP	Autoimmunity	HP:0002960	0.000599853
						GO:CC	growth cone membrane	GO:0032584	0.02667																	HP	Abnormality of immune system physiology	HP:0010978	0.000891327
						GO:CC	proton-transporting V-type ATPase, V1 domain	GO:0033180	0.02667																	HP	Skin ulcer	HP:0200042	0.00144423
						GO:CC	microtubule end	GO:1990752	0.028737																	HP	Abnormal macrophage morphology	HP:0004311	0.00185981
						GO:CC	axon initial segment	GO:0043194	0.0318011																	HP	Chronic pulmonary obstruction	HP:0006510	0.00196869
						GO:CC	extrinsic component of mitochondrial inner membrane	GO:0031314	0.0318011																	HP	Sinusitis	HP:0000246	0.00255779
						GO:CC	mitochondrion-derived vesicle	GO:0099073	0.0322333																	HP	Abnormality of skin physiology	HP:0011122	0.00259179
						GO:CC	axonal spine	GO:0044308	0.0322333																	HP	Rectal abscess	HP:0005224	0.00504132
						GO:CC	kinesin II complex	GO:0016939	0.0322333																	HP	Abnormal paranasal sinus morphology	HP:0000245	0.00533192
						GO:CC	terminal bouton	GO:0043195	0.0322333																	HP	Visceromegaly	HP:0003271	0.00783518
						GO:CC	integral component of organelle membrane	GO:0031301	0.0334445																	HP	Abnormal spleen morphology	HP:0025408	0.00783518
						GO:CC	coated vesicle membrane	GO:0030662	0.0342438																	HP	Neonatal omphalitis	HP:0032435	0.00783518
						GO:CC	sarcoplasmic reticulum	GO:0016529	0.0351283																	HP	Abscess	HP:0025615	0.00783518
						GO:CC	platelet dense tubular network membrane	GO:0031095	0.0363231																	HP	Arthralgia	HP:0002829	0.008039
						GO:CC	cholinergic synapse	GO:0098981	0.0363231																	HP	Hepatosplenomegaly	HP:0001433	0.00857703
						GO:CC	sodium channel complex	GO:0034706	0.0368128																	HP	Lack of insight	HP:0000757	0.00926996
						GO:CC	membrane-bounded organelle	GO:0043227	0.0378547																	HP	Abnormality of the spleen	HP:0001743	0.0100047
						GO:CC	respiratory chain complex	GO:0098803	0.0423887																	HP	Recurrent infections	HP:0002719	0.0146924
						GO:CC	endocytic vesicle	GO:0030139	0.0448238																	HP	Splenomegaly	HP:0001744	0.0146924
						GO:CC	mitochondrial respirasome	GO:0005746	0.0454502																	HP	Abnormal large intestine morphology	HP:0002250	0.0146924
						GO:CC	synaptic cleft	GO:0043083	0.0459431																	HP	Abnormal abdomen morphology	HP:0001438	0.0146924
						GO:CC	AP-2 adaptor complex	GO:0030122	0.0481409																	HP	Delayed umbilical cord separation	HP:0032434	0.0146924
						GO:CC	junctional sarcoplasmic reticulum membrane	GO:0014701	0.0481409																	HP	Decreased mean platelet volume	HP:0005537	0.0146924
						KEGG	Synaptic vesicle cycle	KEGG:04721	4.15309e-10																	HP	Monocytopenia	HP:0012312	0.0146924
						KEGG	Pathways of neurodegeneration - multiple diseases	KEGG:05022	1.04069e-08																	HP	Abnormality of the lymphatic system	HP:0100763	0.0149723
						KEGG	Oxidative phosphorylation	KEGG:00190	4.95268e-07																	HP	Fever	HP:0001945	0.0149723
						KEGG	Oxytocin signaling pathway	KEGG:04921	4.95268e-07																	HP	Hashimoto thyroiditis	HP:0000872	0.0166048
						KEGG	Aldosterone synthesis and secretion	KEGG:04925	5.04797e-07																	HP	Abnormality of blood and blood-forming tissues	HP:0001871	0.0179322
						KEGG	Alzheimer disease	KEGG:05010	6.15189e-07																	HP	Abnormality of humoral immunity	HP:0005368	0.0187894
						KEGG	Long-term potentiation	KEGG:04720	6.63384e-07																	HP	Inflammatory abnormality of the skin	HP:0011123	0.019578
						KEGG	Endocrine and other factor-regulated calcium reabsorption	KEGG:04961	8.25488e-07																	HP	Abnormal myeloid leukocyte morphology	HP:0010974	0.0203683
						KEGG	Glutamatergic synapse	KEGG:04724	9.47693e-07																	HP	Unusual infection	HP:0032101	0.0203683
						KEGG	Huntington disease	KEGG:05016	3.38555e-06																	HP	Chills	HP:0025143	0.0240943
						KEGG	Parkinson disease	KEGG:05012	4.7745e-06																	HP	Perseveration	HP:0030223	0.0240943
						KEGG	Adrenergic signaling in cardiomyocytes	KEGG:04261	6.99242e-06																	HP	Pancreatitis	HP:0001733	0.0296321
						KEGG	Calcium signaling pathway	KEGG:04020	1.46231e-05																	HP	Abnormality of temperature regulation	HP:0004370	0.0341281
						KEGG	Diabetic cardiomyopathy	KEGG:05415	1.46231e-05																	HP	Neurofibrillary tangles	HP:0002185	0.0412172
						KEGG	cGMP-PKG signaling pathway	KEGG:04022	3.71991e-05																	HP	Elevated C-reactive protein level	HP:0011227	0.0432172
						KEGG	Axon guidance	KEGG:04360	4.99578e-05																	HP	Panniculitis	HP:0012490	0.0443885
						KEGG	Circadian entrainment	KEGG:04713	6.95144e-05																	HP	Abnormal C-reactive protein level	HP:0032436	0.0443885
						KEGG	Cardiac muscle contraction	KEGG:04260	6.95144e-05																	HP	Constitutional symptom	HP:0025142	0.0443885
						KEGG	Prion disease	KEGG:05020	6.95144e-05																	HP	Impaired oxidative burst	HP:0003203	0.0444652
						KEGG	Aldosterone-regulated sodium reabsorption	KEGG:04960	0.0001216																	HP	Abnormal leukocyte count	HP:0011893	0.0444652
						KEGG	Glioma	KEGG:05214	0.000208535																	HP	Sepsis	HP:0100806	0.0496973
						KEGG	Dopaminergic synapse	KEGG:04728	0.00028879																	HP	Pleuritis	HP:0002102	0.0496973
						KEGG	Amphetamine addiction	KEGG:05031	0.000346584																	HP	Abnormal liver morphology	HP:0410042	0.0496973
						KEGG	Collecting duct acid secretion	KEGG:04966	0.000399054																	HP	Pain	HP:0012531	0.0496973
						KEGG	GnRH signaling pathway	KEGG:04912	0.000505674
						KEGG	Endocytosis	KEGG:04144	0.000505674
						KEGG	Amyotrophic lateral sclerosis	KEGG:05014	0.000505674
						KEGG	Oocyte meiosis	KEGG:04114	0.000567918
						KEGG	Retrograde endocannabinoid signaling	KEGG:04723	0.00120683
						KEGG	Metabolic pathways	KEGG:01100	0.0012538
						KEGG	Vibrio cholerae infection	KEGG:05110	0.0012984
						KEGG	Epithelial cell signaling in Helicobacter pylori infection	KEGG:05120	0.00131996
						KEGG	Carbon metabolism	KEGG:01200	0.00156878
						KEGG	Neurotrophin signaling pathway	KEGG:04722	0.00199874
						KEGG	Sphingolipid signaling pathway	KEGG:04071	0.00199874
						KEGG	GnRH secretion	KEGG:04929	0.00216045
						KEGG	Phosphatidylinositol signaling system	KEGG:04070	0.00218408
						KEGG	Inflammatory mediator regulation of TRP channels	KEGG:04750	0.00237166
						KEGG	Gastric acid secretion	KEGG:04971	0.00241413
						KEGG	GABAergic synapse	KEGG:04727	0.00294682
						KEGG	Cholinergic synapse	KEGG:04725	0.00305623
						KEGG	Salivary secretion	KEGG:04970	0.00349847
						KEGG	Citrate cycle (TCA cycle)	KEGG:00020	0.00357879
						KEGG	VEGF signaling pathway	KEGG:04370	0.00367391
						KEGG	Long-term depression	KEGG:04730	0.00367391
						KEGG	ErbB signaling pathway	KEGG:04012	0.00521482
						KEGG	Fc gamma R-mediated phagocytosis	KEGG:04666	0.00525975
						KEGG	Gap junction	KEGG:04540	0.00759968
						KEGG	Melanogenesis	KEGG:04916	0.00815455
						KEGG	Spinocerebellar ataxia	KEGG:05017	0.00997265
						KEGG	Cellular senescence	KEGG:04218	0.0102343
						KEGG	2-Oxocarboxylic acid metabolism	KEGG:01210	0.0107358
						KEGG	cAMP signaling pathway	KEGG:04024	0.0127684
						KEGG	Insulin secretion	KEGG:04911	0.0178659
						KEGG	Human cytomegalovirus infection	KEGG:05163	0.0180563
						KEGG	Human immunodeficiency virus 1 infection	KEGG:05170	0.0193257
						KEGG	Glycosphingolipid biosynthesis - ganglio series	KEGG:00604	0.02061
						KEGG	Pancreatic secretion	KEGG:04972	0.0222084
						KEGG	Mannose type O-glycan biosynthesis	KEGG:00515	0.0228682
						KEGG	Proximal tubule bicarbonate reclamation	KEGG:04964	0.0228682
						KEGG	C-type lectin receptor signaling pathway	KEGG:04625	0.0247271
						KEGG	Thermogenesis	KEGG:04714	0.0253831
						KEGG	Phospholipase D signaling pathway	KEGG:04072	0.0280996
						KEGG	Glucagon signaling pathway	KEGG:04922	0.0291386
						KEGG	Hepatitis B	KEGG:05161	0.0291386
						KEGG	Type II diabetes mellitus	KEGG:04930	0.0310163
						KEGG	Central carbon metabolism in cancer	KEGG:05230	0.0315313
						KEGG	Apelin signaling pathway	KEGG:04371	0.0315313
						KEGG	HIF-1 signaling pathway	KEGG:04066	0.031764
						KEGG	Choline metabolism in cancer	KEGG:05231	0.0372201
						KEGG	mTOR signaling pathway	KEGG:04150	0.037917
						KEGG	Human T-cell leukemia virus 1 infection	KEGG:05166	0.0431036
						KEGG	MAPK signaling pathway	KEGG:04010	0.0431283
						KEGG	Biosynthesis of amino acids	KEGG:01230	0.0450835
						KEGG	Salmonella infection	KEGG:05132	0.0457245
						KEGG	Tuberculosis	KEGG:05152	0.0498991
						KEGG	Nicotine addiction	KEGG:05033	0.0498991
						REAC	Neuronal System	REAC:R-HSA-112316	8.31116e-20
						REAC	Transmission across Chemical Synapses	REAC:R-HSA-112315	1.03575e-13
						REAC	Protein-protein interactions at synapses	REAC:R-HSA-6794362	2.15414e-10
						REAC	Neurotransmitter receptors and postsynaptic signal transmission	REAC:R-HSA-112314	2.07842e-08
						REAC	Neurexins and neuroligins	REAC:R-HSA-6794361	3.78654e-08
						REAC	Signaling by Receptor Tyrosine Kinases	REAC:R-HSA-9006934	1.5806e-06
						REAC	Nervous system development	REAC:R-HSA-9675108	2.14694e-06
						REAC	Axon guidance	REAC:R-HSA-422475	2.14694e-06
						REAC	The citric acid (TCA) cycle and respiratory electron transport	REAC:R-HSA-1428517	2.14694e-06
						REAC	Negative regulation of NMDA receptor-mediated neuronal transmission	REAC:R-HSA-9617324	2.14694e-06
						REAC	Long-term potentiation	REAC:R-HSA-9620244	2.68393e-06
						REAC	L1CAM interactions	REAC:R-HSA-373760	2.89952e-06
						REAC	Unblocking of NMDA receptors, glutamate binding and activation	REAC:R-HSA-438066	2.15109e-05
						REAC	CREB1 phosphorylation through NMDA receptor-mediated activation of RAS signaling	REAC:R-HSA-442742	2.51433e-05
						REAC	Glutamate binding, activation of AMPA receptors and synaptic plasticity	REAC:R-HSA-399721	3.25751e-05
						REAC	Trafficking of AMPA receptors	REAC:R-HSA-399719	3.25751e-05
						REAC	Activation of NMDA receptors and postsynaptic events	REAC:R-HSA-442755	3.25751e-05
						REAC	Signaling by NTRK1 (TRKA)	REAC:R-HSA-187037	5.88641e-05
						REAC	Clathrin-mediated endocytosis	REAC:R-HSA-8856828	6.68647e-05
						REAC	Post NMDA receptor activation events	REAC:R-HSA-438064	6.83583e-05
						REAC	Ras activation upon Ca2+ influx through NMDA receptor	REAC:R-HSA-442982	7.22013e-05
						REAC	Respiratory electron transport, ATP synthesis by chemiosmotic coupling, and heat production by uncoupling proteins.	REAC:R-HSA-163200	7.30477e-05
						REAC	Cardiac conduction	REAC:R-HSA-5576891	9.12395e-05
						REAC	Signaling by NTRKs	REAC:R-HSA-166520	0.000128981
						REAC	Insulin receptor recycling	REAC:R-HSA-77387	0.000151598
						REAC	Membrane Trafficking	REAC:R-HSA-199991	0.000151598
						REAC	Signaling by Rho GTPases, Miro GTPases and RHOBTB3	REAC:R-HSA-9716542	0.000174163
						REAC	Signaling by Rho GTPases	REAC:R-HSA-194315	0.000174163
						REAC	Muscle contraction	REAC:R-HSA-397014	0.000289294
						REAC	Assembly and cell surface presentation of NMDA receptors	REAC:R-HSA-9609736	0.000300782
						REAC	Reduction of cytosolic Ca++ levels	REAC:R-HSA-418359	0.00048664
						REAC	Ion homeostasis	REAC:R-HSA-5578775	0.000523693
						REAC	Transferrin endocytosis and recycling	REAC:R-HSA-917977	0.00061191
						REAC	Uptake and actions of bacterial toxins	REAC:R-HSA-5339562	0.000777681
						REAC	Phase 0 - rapid depolarisation	REAC:R-HSA-5576892	0.000777681
						REAC	HSP90 chaperone cycle for steroid hormone receptors (SHR)	REAC:R-HSA-3371497	0.000833725
						REAC	Neurotransmitter release cycle	REAC:R-HSA-112310	0.00114187
						REAC	Calcineurin activates NFAT	REAC:R-HSA-2025928	0.00115072
						REAC	Retrograde neurotrophin signalling	REAC:R-HSA-177504	0.00115072
						REAC	Opioid Signalling	REAC:R-HSA-111885	0.00143064
						REAC	Golgi-to-ER retrograde transport	REAC:R-HSA-8856688	0.00149471
						REAC	MHC class II antigen presentation	REAC:R-HSA-2132295	0.00149872
						REAC	ROS and RNS production in phagocytes	REAC:R-HSA-1222556	0.00174223
						REAC	Dopamine Neurotransmitter Release Cycle	REAC:R-HSA-212676	0.00213074
						REAC	Glucose metabolism	REAC:R-HSA-70326	0.00258187
						REAC	Glutamate Neurotransmitter Release Cycle	REAC:R-HSA-210500	0.00280121
						REAC	Vesicle-mediated transport	REAC:R-HSA-5653656	0.00281183
						REAC	CLEC7A (Dectin-1) induces NFAT activation	REAC:R-HSA-5607763	0.00304878
						REAC	Presynaptic depolarization and calcium channel opening	REAC:R-HSA-112308	0.00304878
						REAC	Serotonin Neurotransmitter Release Cycle	REAC:R-HSA-181429	0.0032404
						REAC	DARPP-32 events	REAC:R-HSA-180024	0.00341052
						REAC	Ion channel transport	REAC:R-HSA-983712	0.0035911
						REAC	Gluconeogenesis	REAC:R-HSA-70263	0.00363223
						REAC	EPH-Ephrin signaling	REAC:R-HSA-2682334	0.00394294
						REAC	Respiratory electron transport	REAC:R-HSA-611105	0.00394294
						REAC	Signaling by Insulin receptor	REAC:R-HSA-74752	0.00394294
						REAC	RHO GTPase Effectors	REAC:R-HSA-195258	0.00443887
						REAC	Cargo recognition for clathrin-mediated endocytosis	REAC:R-HSA-8856825	0.0052972
						REAC	COPI-independent Golgi-to-ER retrograde traffic	REAC:R-HSA-6811436	0.00625525				module Size
						REAC	Trafficking of GluR2-containing AMPA receptors	REAC:R-HSA-416993	0.00636493				999
						REAC	Ion transport by P-type ATPases	REAC:R-HSA-936837	0.00814215				206
						REAC	Platelet calcium homeostasis	REAC:R-HSA-418360	0.00814215				989
						REAC	LGI-ADAM interactions	REAC:R-HSA-5682910	0.00903378				84
						REAC	Recycling pathway of L1	REAC:R-HSA-437239	0.0120344				105
						REAC	WNT5A-dependent internalization of FZD4	REAC:R-HSA-5099900	0.0125832				53
						REAC	Nef Mediated CD4 Down-regulation	REAC:R-HSA-167590	0.0127588				399
						REAC	Selective autophagy	REAC:R-HSA-9663891	0.0130147				135
						REAC	Cristae formation	REAC:R-HSA-8949613	0.0142128				66
						REAC	VEGFR2 mediated cell proliferation	REAC:R-HSA-5218921	0.0162841				110
						REAC	CRMPs in Sema3A signaling	REAC:R-HSA-399956	0.0162841				55
						REAC	Translocation of SLC2A4 (GLUT4) to the plasma membrane	REAC:R-HSA-1445148	0.0173192				62
						REAC	Neurotoxicity of clostridium toxins	REAC:R-HSA-168799	0.0181015				42
						REAC	Activation of Ca-permeable Kainate Receptor	REAC:R-HSA-451308	0.0181015				27
						REAC	TP53 Regulates Metabolic Genes	REAC:R-HSA-5628897	0.0181015				510
						REAC	Ionotropic activity of kainate receptors	REAC:R-HSA-451306	0.0181015				86
						REAC	RAF activation	REAC:R-HSA-5673000	0.0188993				304
						REAC	Estrogen-stimulated signaling through PRKCZ	REAC:R-HSA-9634635	0.0193457				154
						REAC	Platelet homeostasis	REAC:R-HSA-418346	0.0193457
						REAC	Semaphorin interactions	REAC:R-HSA-373755	0.0218758
						REAC	Formation of ATP by chemiosmotic coupling	REAC:R-HSA-163210	0.0253542
						REAC	Intra-Golgi and retrograde Golgi-to-ER traffic	REAC:R-HSA-6811442	0.0253542
						REAC	Signaling downstream of RAS mutants	REAC:R-HSA-9649948	0.0254907
						REAC	Signaling by moderate kinase activity BRAF mutants	REAC:R-HSA-6802946	0.0254907
						REAC	Amino acids regulate mTORC1	REAC:R-HSA-9639288	0.0254907
						REAC	Signaling by RAS mutants	REAC:R-HSA-6802949	0.0254907
						REAC	Paradoxical activation of RAF signaling by kinase inactive BRAF	REAC:R-HSA-6802955	0.0254907
						REAC	Mitophagy	REAC:R-HSA-5205647	0.0280878
						REAC	COPI-mediated anterograde transport	REAC:R-HSA-6807878	0.0280878
						REAC	Glycolysis	REAC:R-HSA-70171	0.0280878
						REAC	Receptor-type tyrosine-protein phosphatases	REAC:R-HSA-388844	0.0296674
						REAC	Iron uptake and transport	REAC:R-HSA-917937	0.0301367
						REAC	Defective LARGE causes MDDGA6 and MDDGB6	REAC:R-HSA-5083627	0.0342496
						REAC	Signal transduction by L1	REAC:R-HSA-445144	0.0366867
						REAC	Ca2+ pathway	REAC:R-HSA-4086398	0.0368222
						REAC	NCAM signaling for neurite out-growth	REAC:R-HSA-375165	0.0368222
						REAC	Transport to the Golgi and subsequent modification	REAC:R-HSA-948021	0.0401109
						REAC	Toll Like Receptor 5 (TLR5) Cascade	REAC:R-HSA-168176	0.0423976
						REAC	Activation of kainate receptors upon glutamate binding	REAC:R-HSA-451326	0.0423976
						REAC	Kinesins	REAC:R-HSA-983189	0.0423976
						REAC	Nuclear Events (kinase and transcription factor activation)	REAC:R-HSA-198725	0.0423976
						REAC	MyD88 cascade initiated on plasma membrane	REAC:R-HSA-975871	0.0423976
						REAC	Toll Like Receptor 10 (TLR10) Cascade	REAC:R-HSA-168142	0.0423976
						REAC	Synaptic adhesion-like molecules	REAC:R-HSA-8849932	0.0423976
						REAC	Activation of BH3-only proteins	REAC:R-HSA-114452	0.0423976
						REAC	Signaling by RAF1 mutants	REAC:R-HSA-9656223	0.0437639
						REAC	Nef Mediated CD8 Down-regulation	REAC:R-HSA-182218	0.0451092
						REAC	Uptake and function of anthrax toxins	REAC:R-HSA-5210891	0.0451092
						REAC	Citric acid cycle (TCA cycle)	REAC:R-HSA-71403	0.0492924
						REAC	Lysosphingolipid and LPA receptors	REAC:R-HSA-419408	0.0499723
						REAC	MAP kinase activation	REAC:R-HSA-450294	0.0499723
						WP	Calcium Regulation in the Cardiac Cell	WP:WP536	5.46759e-08
						WP	Synaptic Vesicle Pathway	WP:WP2267	9.14104e-08
						WP	Fragile X Syndrome	WP:WP4549	7.74063e-06
						WP	Disruption of postsynaptic signalling by CNV	WP:WP4875	0.000563143
						WP	Electron Transport Chain (OXPHOS system in mitochondria)	WP:WP111	0.00211197
						WP	Splicing factor NOVA regulated synaptic proteins	WP:WP4148	0.00247898
						WP	Serotonin Receptor 2 and ELK-SRF/GATA4 signaling	WP:WP732	0.00247898
						WP	Glycolysis and Gluconeogenesis	WP:WP534	0.00408536
						WP	EGF/EGFR Signaling Pathway	WP:WP437	0.00465865
						WP	Brain-Derived Neurotrophic Factor (BDNF) signaling pathway	WP:WP2380	0.00647433
						WP	Physiological and Pathological Hypertrophy of the Heart	WP:WP1528	0.00762686
						WP	Common Pathways Underlying Drug Addiction	WP:WP2636	0.00830001
						WP	Myometrial Relaxation and Contraction Pathways	WP:WP289	0.0130138
						WP	16p11.2 proximal deletion syndrome	WP:WP4949	0.0145659
						WP	ErbB Signaling Pathway	WP:WP673	0.0161742
						WP	Translation inhibitors in chronically activated PDGFRA cells	WP:WP4566	0.0161742
						WP	NO/cGMP/PKG mediated Neuroprotection	WP:WP4008	0.0161742
						WP	Melanoma	WP:WP4685	0.0161742
						WP	Synaptic signaling pathways associated with autism spectrum disorder	WP:WP4539	0.0232004
						WP	NAD Metabolism in Oncogene-Induced Senescence and Mitochondrial Dysfunction-Associated Senescence	WP:WP5046	0.0232004
						WP	Oxidative phosphorylation	WP:WP623	0.0237082
						WP	Serotonin and anxiety	WP:WP3947	0.0249134
						WP	Renin Angiotensin Aldosterone System (RAAS)	WP:WP4756	0.0298491
						WP	Mitochondrial CIV Assembly	WP:WP4922	0.0299898
						WP	Sudden Infant Death Syndrome (SIDS) Susceptibility Pathways	WP:WP706	0.0299898
						WP	CAMKK2 Pathway	WP:WP4874	0.034077
						WP	Cardiac Hypertrophic Response	WP:WP2795	0.0340881
						WP	Association Between Physico-Chemical Features and Toxicity Associated Pathways	WP:WP3680	0.0340881
						WP	Ganglio Sphingolipid Metabolism	WP:WP1423	0.0340881
						WP	Serotonin and anxiety-related events	WP:WP3944	0.0340881
						WP	Cell-type Dependent Selectivity of CCK2R Signaling	WP:WP3679	0.0457056
						WP	Vitamin D-sensitive calcium signaling in depression	WP:WP4698	0.0472373
						WP	Glycogen Synthesis and Degradation	WP:WP500	0.0472373
						WP	PDGF Pathway	WP:WP2526	0.0472373
						WP	Kisspeptin/Kisspeptin Receptor System in the Ovary	WP:WP4871	0.0472373
						HP	Abnormal nervous system electrophysiology	HP:0001311	8.78672e-10
						HP	Abnormality of central nervous system electrophysiology	HP:0030178	9.20801e-10
						HP	Status epilepticus	HP:0002133	3.97433e-09
						HP	Epileptic encephalopathy	HP:0200134	3.97433e-09
						HP	EEG abnormality	HP:0002353	4.91943e-09
						HP	Abnormal muscle physiology	HP:0011804	6.73758e-09
						HP	Generalized tonic seizure	HP:0010818	6.73758e-09
						HP	Tonic seizure	HP:0032792	1.16524e-08
						HP	Abnormality of movement	HP:0100022	1.11477e-07
						HP	Myoclonus	HP:0001336	1.72178e-07
						HP	Abnormal aggressive, impulsive or violent behavior	HP:0006919	2.22938e-07
						HP	Seizure	HP:0001250	3.03196e-07
						HP	Involuntary movements	HP:0004305	3.07126e-07
						HP	Interictal EEG abnormality	HP:0025373	3.07126e-07
						HP	Interictal epileptiform activity	HP:0011182	3.07126e-07
						HP	Abnormality of the musculature	HP:0003011	3.95491e-07
						HP	Self-injurious behavior	HP:0100716	3.95491e-07
						HP	Abnormal muscle tone	HP:0003808	5.54297e-07
						HP	Atonic seizure	HP:0010819	6.04588e-07
						HP	Generalized-onset motor seizure	HP:0032677	6.1288e-07
						HP	Generalized non-motor (absence) seizure	HP:0002121	6.86249e-07
						HP	Spasticity	HP:0001257	7.53229e-07
						HP	Non-motor seizure	HP:0033259	9.5918e-07
						HP	Hypertonia	HP:0001276	1.26764e-06
						HP	Focal-onset seizure	HP:0007359	1.45158e-06
						HP	Unsteady gait	HP:0002317	1.70527e-06
						HP	Abnormal central motor function	HP:0011442	2.44778e-06
						HP	Dialeptic seizure	HP:0011146	4.57172e-06
						HP	Motor seizure	HP:0020219	4.8444e-06
						HP	Developmental regression	HP:0002376	4.98302e-06
						HP	Abnormal reflex	HP:0031826	5.00823e-06
						HP	Generalized-onset seizure	HP:0002197	6.27189e-06
						HP	Dyskinesia	HP:0100660	6.84327e-06
						HP	Focal motor seizure	HP:0011153	9.28538e-06
						HP	Abnormal hippocampus morphology	HP:0025100	1.05682e-05
						HP	Abnormal emotion/affect behavior	HP:0100851	1.10307e-05
						HP	Gait disturbance	HP:0001288	1.20425e-05
						HP	Autistic behavior	HP:0000729	1.20523e-05
						HP	Abnormal morphology of the limbic system	HP:0007343	1.20523e-05
						HP	Rigidity	HP:0002063	1.62264e-05
						HP	Neurological speech impairment	HP:0002167	1.65431e-05
						HP	Encephalopathy	HP:0001298	1.65431e-05
						HP	Abnormality of coordination	HP:0011443	2.93532e-05
						HP	Upper motor neuron dysfunction	HP:0002493	3.08355e-05
						HP	EEG with generalized epileptiform discharges	HP:0011198	3.479e-05
						HP	Behavioral abnormality	HP:0000708	4.34795e-05
						HP	Abnormal nervous system physiology	HP:0012638	5.71066e-05
						HP	Bilateral tonic-clonic seizure	HP:0002069	5.80575e-05
						HP	Dystonia	HP:0001332	5.96943e-05
						HP	Intellectual disability, profound	HP:0002187	6.22081e-05
						HP	Focal impaired awareness seizure	HP:0002384	6.27484e-05
						HP	Absent speech	HP:0001344	6.38908e-05
						HP	Typical absence seizure	HP:0011147	8.65205e-05
						HP	Atrophy/Degeneration affecting the central nervous system	HP:0007367	0.000130814
						HP	Generalized myoclonic seizure	HP:0002123	0.000130814
						HP	Focal non-motor seizure	HP:0032679	0.000130814
						HP	Hypotonia	HP:0001252	0.000139356
						HP	Abnormality of esophagus physiology	HP:0025270	0.000151617
						HP	Bilateral polymicrogyria	HP:0025646	0.000166247
						HP	Hypsarrhythmia	HP:0002521	0.000170103
						HP	Abnormality of forebrain morphology	HP:0100547	0.000182801
						HP	Stereotypy	HP:0000733	0.000198823
						HP	Atypical absence seizure	HP:0007270	0.000250514
						HP	Abnormality of higher mental function	HP:0011446	0.000256792
						HP	Delayed speech and language development	HP:0000750	0.000277176
						HP	Ataxia	HP:0001251	0.000284143
						HP	Abnormality of the cerebral subcortex	HP:0010993	0.000334495
						HP	Muscle weakness	HP:0001324	0.000361634
						HP	Abnormal cerebral cortex morphology	HP:0002538	0.000370042
						HP	Bilateral generalized polymicrogyria	HP:0032410	0.000456382
						HP	Clonic seizure	HP:0020221	0.000456382
						HP	Myoclonic seizure	HP:0032794	0.00046992
						HP	Language impairment	HP:0002463	0.000474075
						HP	EEG with multifocal slow activity	HP:0010844	0.000499595
						HP	Disturbance of facial expression	HP:0005324	0.000578083
						HP	Generalized clonic seizure	HP:0011169	0.000578083
						HP	Oculogyric crisis	HP:0010553	0.000610483
						HP	Abnormal social behavior	HP:0012433	0.0006492
						HP	Hyperactivity	HP:0000752	0.000656634
						HP	Abnormal corpus callosum morphology	HP:0001273	0.000669169
						HP	Abnormal cerebral white matter morphology	HP:0002500	0.000676875
						HP	Neurodevelopmental abnormality	HP:0012759	0.000809173
						HP	EEG with focal epileptiform discharges	HP:0011185	0.000809173
						HP	Reduced tendon reflexes	HP:0001315	0.000809173
						HP	Impaired social interactions	HP:0000735	0.000809173
						HP	EEG with abnormally slow frequencies	HP:0011203	0.00083509
						HP	Impairment in personality functioning	HP:0031466	0.00083509
						HP	Abnormal cerebral morphology	HP:0002060	0.000966593
						HP	Hyperreflexia	HP:0001347	0.000966593
						HP	Attention deficit hyperactivity disorder	HP:0007018	0.00100563
						HP	Focal emotional seizure with laughing	HP:0010821	0.00100563
						HP	Focal emotional seizure	HP:0025613	0.00100563
						HP	Short attention span	HP:0000736	0.00100563
						HP	Brain atrophy	HP:0012444	0.00102922
						HP	Facial tics	HP:0011468	0.00105787
						HP	Dysgenesis of the hippocampus	HP:0025101	0.00105787
						HP	Atrophy/Degeneration affecting the cerebrum	HP:0007369	0.00114092
						HP	Eyelid myoclonus	HP:0025097	0.00120551
						HP	Focal clonic seizure	HP:0002266	0.00123566
						HP	Cognitive impairment	HP:0100543	0.00128486
						HP	Severe muscular hypotonia	HP:0006829	0.00129157
						HP	Muscular hypotonia of the trunk	HP:0008936	0.00136091
						HP	Mental deterioration	HP:0001268	0.00155686
						HP	Epileptic spasm	HP:0011097	0.00162237
						HP	Status epilepticus with prominent motor symptoms	HP:0032658	0.00162237
						HP	Inability to walk	HP:0002540	0.00166382
						HP	Cerebellar atrophy	HP:0001272	0.00170064
						HP	Abnormal cortical gyration	HP:0002536	0.00173814
						HP	Polymicrogyria	HP:0002126	0.00174677
						HP	Aplasia/Hypoplasia involving the central nervous system	HP:0002977	0.00196654
						HP	Limb hypertonia	HP:0002509	0.00215794
						HP	Poor head control	HP:0002421	0.00217839
						HP	Abnormality of the nervous system	HP:0000707	0.00235654
						HP	Global developmental delay	HP:0001263	0.00264053
						HP	Intellectual disability	HP:0001249	0.00298008
						HP	Thin corpus callosum	HP:0033725	0.00330779
						HP	Axonal regeneration	HP:0003450	0.00350567
						HP	Myokymia	HP:0002411	0.00350659
						HP	Hyporeflexia	HP:0001265	0.0037469
						HP	Dysphagia	HP:0002015	0.00395311
						HP	Cerebral atrophy	HP:0002059	0.0039902
						HP	Interosseus muscle atrophy	HP:0007181	0.00449644
						HP	Cold-induced hand cramps	HP:0003435	0.00449644
						HP	Thenar muscle weakness	HP:0003427	0.00449644
						HP	Gastroesophageal reflux	HP:0002020	0.00449644
						HP	First dorsal interossei muscle atrophy	HP:0003426	0.00449644
						HP	Impulsivity	HP:0100710	0.00555728
						HP	Widened subarachnoid space	HP:0012704	0.00555728
						HP	Neurodevelopmental delay	HP:0012758	0.00567958
						HP	Poor motor coordination	HP:0002275	0.0057213
						HP	Oral-pharyngeal dysphagia	HP:0200136	0.0057213
						HP	Chorea	HP:0002072	0.0057213
						HP	Lissencephaly	HP:0001339	0.00637343
						HP	Paroxysmal dyskinesia	HP:0007166	0.00664557
						HP	Focal motor status epilepticus	HP:0032663	0.00664557
						HP	Functional motor deficit	HP:0004302	0.00664557
						HP	First dorsal interossei muscle weakness	HP:0003392	0.00664557
						HP	Focal hemiclonic seizure	HP:0006813	0.00664557
						HP	Intellectual disability, severe	HP:0010864	0.00691105
						HP	Hypoplasia of the corpus callosum	HP:0002079	0.00704437
						HP	Pachygyria	HP:0001302	0.00712262
						HP	Excessive salivation	HP:0003781	0.0071419
						HP	Abnormality of eye movement	HP:0000496	0.00750201
						HP	Abnormality of brain morphology	HP:0012443	0.0076715
						HP	Obsessive-compulsive behavior	HP:0000722	0.00795843
						HP	Hyperventilation	HP:0002883	0.00803466
						HP	Generalized hypotonia	HP:0001290	0.00803466
						HP	Morphological central nervous system abnormality	HP:0002011	0.00805589
						HP	Photosensitive tonic-clonic seizure	HP:0007207	0.00821774
						HP	Leukoencephalopathy	HP:0002352	0.00822889
						HP	Abnormality of pain sensation	HP:0010832	0.00872667
						HP	Complex febrile seizure	HP:0011172	0.00926859
						HP	Limb myoclonus	HP:0045084	0.00976246
						HP	Dilation of lateral ventricles	HP:0006956	0.00976544
						HP	Drooling	HP:0002307	0.010242
						HP	Visually-induced seizure	HP:0020216	0.0107191
						HP	Intellectual disability, mild	HP:0001256	0.0108414
						HP	Disinhibition	HP:0000734	0.0116703
						HP	Poor speech	HP:0002465	0.0119545
						HP	Feeding difficulties	HP:0011968	0.0132917
						HP	Tremor	HP:0001337	0.0136355
						HP	Reflex seizure	HP:0020207	0.0138151
						HP	Intellectual disability, moderate	HP:0002342	0.0140247
						HP	Sensory impairment	HP:0003474	0.0150076
						HP	Abnormality of neuronal migration	HP:0002269	0.0154274
						HP	Aplasia/Hypoplasia of the corpus callosum	HP:0007370	0.0164054
						HP	Lower limb spasticity	HP:0002061	0.0171486
						HP	Cyanotic episode	HP:0200048	0.0177325
						HP	Agyria	HP:0031882	0.0177325
						HP	Photosensitive myoclonic seizure	HP:0001327	0.0177325
						HP	Abnormal nervous system morphology	HP:0012639	0.0177325
						HP	Pes valgus	HP:0008081	0.0184659
						HP	Infantile spasms	HP:0012469	0.0199072
						HP	Infection-related seizure	HP:0032892	0.0199072
						HP	Seizure precipitated by febrile infection	HP:0032894	0.0199072
						HP	Febrile seizure (within the age range of 3 months to 6 years)	HP:0002373	0.0199072
						HP	Impaired pain sensation	HP:0007328	0.0202347
						HP	Hyperkinetic movements	HP:0002487	0.0206984
						HP	Clinical course	HP:0031797	0.0213401
						HP	Spastic paraplegia	HP:0001258	0.0213401
						HP	Muscle spasm	HP:0003394	0.0216737
						HP	Functional abnormality of the gastrointestinal tract	HP:0012719	0.0217687
						HP	Motor delay	HP:0001270	0.0218224
						HP	Difficulty walking	HP:0002355	0.0228215
						HP	Bilateral tonic-clonic seizure with generalized onset	HP:0025190	0.0243124
						HP	Abnormal skeletal muscle morphology	HP:0011805	0.0243782
						HP	Aggressive behavior	HP:0000718	0.0244039
						HP	Abnormal oral physiology	HP:0031815	0.0251819
						HP	EEG with spike-wave complexes	HP:0010850	0.0260641
						HP	Tibial torsion	HP:0100694	0.0297496
						HP	Absent thumbnail	HP:0012554	0.0297496
						HP	Abnormality of lateral ventricle	HP:0030047	0.030296
						HP	Abnormal facial expression	HP:0005346	0.0312518
						HP	Clinical modifier	HP:0012823	0.0326988
						HP	Sleep disturbance	HP:0002360	0.034154
						HP	Abnormal electrophysiology of sinoatrial node origin	HP:0011702	0.0347315
						HP	Abnormal involuntary eye movements	HP:0012547	0.0347315
						HP	Decreased fetal movement	HP:0001558	0.0353873
						HP	Abnormality of salivation	HP:0100755	0.0356557
						HP	Tongue thrusting	HP:0100703	0.0362989
						HP	Epilepsia partialis continua	HP:0012847	0.0362989
						HP	Abnormal cardiac exercise stress test	HP:0500018	0.0370963
						HP	Incoordination	HP:0002311	0.0370963
						HP	EEG with burst suppression	HP:0010851	0.0371932
						HP	Aplasia/Hypoplasia of the cerebrum	HP:0007364	0.0375347
						HP	Bradykinesia	HP:0002067	0.0375347
						HP	Urinary incontinence	HP:0000020	0.0394926
						HP	Cerebral visual impairment	HP:0100704	0.0397165
						HP	Obsessive-compulsive trait	HP:0008770	0.0444213
						HP	Diffuse white matter abnormalities	HP:0007204	0.0444213
						HP	Gait ataxia	HP:0002066	0.0456814
						HP	Corpus callosum atrophy	HP:0007371	0.0457137
						HP	Delusions	HP:0000746	0.0457137
						HP	Poor gross motor coordination	HP:0007015	0.0457137
						HP	Punding	HP:0030218	0.0460827
						HP	Corticospinal tract hypoplasia	HP:0007016	0.0460827
						HP	Hallucinations	HP:0000738	0.0460827
						HP	Aplasia/Hypoplasia involving the corticospinal tracts	HP:0007365	0.0460827
						HP	Abnormal myelination	HP:0012447	0.0464093
						HP	Autosomal dominant inheritance	HP:0000006	0.047268
						HP	Delayed gross motor development	HP:0002194	0.047268
						HP	Limited neck range of motion	HP:0000466	0.047268
						HP	Paroxysmal choreoathetosis	HP:0007098	0.0479176
						HP	T-wave alternans	HP:0012266	0.0479176
						HP	Congenital onset	HP:0003577	0.0479379
						HP	Absent fingernail	HP:0001817	0.0485774
						HP	Profound global developmental delay	HP:0012736	0.049474
[truncated: 35 more columns]

## Sheet: S3. AD module annotation
Yellow, metabolism					Turquoise, synaptic signalling					Red, ribosome					Purple, transport					Magenta, voltage gated channel activity					Green, mitochondrion					Brown, signalling					Blue, myelination					Black, organele assembly
ENTREZ GENE ID	source	term_name	term_id	adjusted_p_value	ENTREZ GENE ID	source	term_name	term_id	adjusted_p_value	ENTREZ GENE ID	source	term_name	term_id	adjusted_p_value	ENTREZ GENE ID	source	term_name	term_id	adjusted_p_value	ENTREZ GENE ID	source	term_name	term_id	adjusted_p_value	ENTREZ GENE ID	source	term_name	term_id	adjusted_p_value	ENTREZ GENE ID	source	term_name	term_id	adjusted_p_value	ENTREZ GENE ID	source	term_name	term_id	adjusted_p_value	ENTREZ GENE ID	source	term_name	term_id	adjusted_p_value
84105	GO:MF	oxidoreductase activity	GO:0016491	0.00064942	644150	GO:MF	inorganic molecular entity transmembrane transporter activity	GO:0015318	5.60642e-15	4026	GO:MF	protein binding	GO:0005515	1.02387e-07	8720	GO:MF	protein binding	GO:0005515	0.0397906	161882	GO:MF	voltage-gated cation channel activity	GO:0022843	2.31127e-08	2597	GO:MF	catalytic activity	GO:0003824	0.000144668	2854	GO:MF	G protein-coupled receptor activity	GO:0004930	8.21041e-05	6696	GO:MF	protein binding	GO:0005515	1.43287e-07	79672	GO:BP	organelle assembly	GO:0070925	0.0375024
65980	GO:MF	identical protein binding	GO:0042802	0.00064942	23074	GO:MF	inorganic cation transmembrane transporter activity	GO:0022890	9.19792e-13	8490	GO:MF	structural molecule activity	GO:0005198	1.02387e-07	57147	GO:BP	ribonucleoprotein complex biogenesis	GO:0022613	7.45726e-05	9253	GO:MF	voltage-gated calcium channel activity	GO:0005245	2.31127e-08	84866	GO:MF	proteasome-activating activity	GO:0036402	0.000833701	83445	GO:MF	signaling receptor activity	GO:0038023	0.000572572	847	GO:MF	binding	GO:0005488	0.00226458	55239	GO:CC	nuclear lumen	GO:0031981	0.00906565
6453	GO:MF	acidic amino acid transmembrane transporter activity	GO:0015172	0.00071051	54536	GO:MF	ion transmembrane transporter activity	GO:0015075	1.79654e-12	114907	GO:MF	structural constituent of ribosome	GO:0003735	2.76519e-05	5257	GO:BP	intracellular transport	GO:0046907	0.000102137	9723	GO:MF	high voltage-gated calcium channel activity	GO:0008331	3.21873e-08	10325	GO:MF	ribonucleoprotein complex binding	GO:0043021	0.00918558	2974	GO:MF	molecular transducer activity	GO:0060089	0.000572572	54407	GO:MF	JUN kinase binding	GO:0008432	0.00866075	84286	GO:CC	intracellular organelle lumen	GO:0070013	0.00906565
2261	GO:MF	CoA-ligase activity	GO:0016405	0.0057557	10313	GO:MF	transporter activity	GO:0005215	3.74722e-12	387066	GO:MF	cell adhesion molecule binding	GO:0050839	0.000341726	5879	GO:BP	vacuolar transport	GO:0007034	0.000198794	93611	GO:MF	voltage-gated ion channel activity	GO:0005244	2.76543e-06	14	GO:MF	protein binding	GO:0005515	0.0114495	84643	GO:MF	peptide receptor activity	GO:0001653	0.00133962	22847	GO:MF	mitogen-activated protein kinase binding	GO:0051019	0.0151038	79923	GO:CC	organelle lumen	GO:0043233	0.00906565
1837	GO:MF	L-glutamate transmembrane transporter activity	GO:0005313	0.0057557	51566	GO:MF	transmembrane transporter activity	GO:0022857	7.66279e-12	7572	GO:MF	DNA-binding transcription activator activity, RNA polymerase II-specific	GO:0001228	0.000820523	55830	GO:BP	organelle organization	GO:0006996	0.000198794	57787	GO:MF	voltage-gated channel activity	GO:0022832	2.76543e-06	23443	GO:MF	electron transfer activity	GO:0009055	0.0115245	4102	GO:MF	G protein-coupled peptide receptor activity	GO:0008528	0.00447164	84466	GO:MF	phosphoric ester hydrolase activity	GO:0042578	0.0190582	123207	GO:CC	membrane-bounded organelle	GO:0043227	0.00906565
30008	GO:MF	sulfur compound binding	GO:1901681	0.0057557	63917	GO:MF	cation transmembrane transporter activity	GO:0008324	1.25037e-11	23351	GO:MF	DNA-binding transcription activator activity	GO:0001216	0.000820829	375056	GO:BP	cellular component organization or biogenesis	GO:0071840	0.000283126	5524	GO:MF	protein binding	GO:0005515	6.54675e-06	84993	GO:MF	oxidoreductase activity	GO:0016491	0.0115245	4010	GO:MF	transmembrane signaling receptor activity	GO:0004888	0.00731231	84669	GO:MF	cytoskeletal protein binding	GO:0008092	0.0190582	51263	GO:CC	phosphatidylinositol 3-kinase complex, class III	GO:0035032	0.00906565
1901	GO:MF	oxidoreductase activity, acting on the aldehyde or oxo group of donors	GO:0016903	0.00654473	10409	GO:MF	ion channel activity	GO:0005216	1.35846e-10	3189	GO:MF	peptide antigen binding	GO:0042605	0.00187797	4942	GO:BP	establishment of protein localization	GO:0045184	0.000283126	202134	GO:MF	cation channel activity	GO:0005261	6.76845e-06	219927	GO:MF	RNA binding	GO:0003723	0.0161995	135644	GO:MF	type I interferon receptor binding	GO:0005132	0.012802	6663	GO:MF	ion binding	GO:0043167	0.0343277	79770	GO:CC	membrane-enclosed lumen	GO:0031974	0.00906565
23209	GO:MF	acid-thiol ligase activity	GO:0016878	0.00866161	8050	GO:MF	gated channel activity	GO:0022836	9.22111e-10	7402	GO:MF	actin binding	GO:0003779	0.00187797	84896	GO:BP	nitrogen compound transport	GO:0071705	0.000415686	10458	GO:MF	cytoskeletal protein binding	GO:0008092	6.76845e-06	79754	GO:MF	lyase activity	GO:0016829	0.0161995	6369	GO:MF	bombesin receptor activity	GO:0004946	0.0210997	10420	GO:MF	protein kinase binding	GO:0019901	0.0343277	5537	GO:CC	nucleoplasm	GO:0005654	0.00914773
3691	GO:MF	fatty-acyl-CoA binding	GO:0000062	0.0118847	5862	GO:MF	passive transmembrane transporter activity	GO:0022803	4.81454e-09	3135	GO:MF	cytoskeletal protein binding	GO:0008092	0.00187797	55781	GO:BP	cellular localization	GO:0051641	0.000415686	80228	GO:MF	calcium channel activity	GO:0005262	7.93049e-06	90987	GO:MF	nucleotide diphosphatase activity	GO:0004551	0.0415312	643338	GO:MF	growth hormone receptor binding	GO:0005131	0.0336311	1105	GO:MF	protein serine phosphatase activity	GO:0106306	0.0373359	55180	GO:CC	intracellular membrane-bounded organelle	GO:0043231	0.00914773
51435	GO:MF	glutamate dehydrogenase (NADP+) activity	GO:0004354	0.0118847	3631	GO:MF	calmodulin binding	GO:0005516	4.81454e-09	84886	GO:MF	growth factor binding	GO:0019838	0.00298991	10094	GO:BP	RNA localization	GO:0006403	0.000497379	92558	GO:MF	protein serine/threonine kinase activity	GO:0004674	1.35462e-05	50	GO:MF	NADH pyrophosphatase activity	GO:0035529	0.0415312	22917	GO:MF	receptor ligand activity	GO:0048018	0.035062	28232	GO:MF	protein threonine phosphatase activity	GO:0106307	0.0373359	79902	GO:CC	intracellular anatomical structure	GO:0005622	0.011278
23657	GO:MF	oxidoreductase activity, acting on the CH-NH2 group of donors, NAD or NADP as acceptor	GO:0016639	0.0118847	9556	GO:MF	channel activity	GO:0015267	4.81454e-09	6189	GO:MF	TAP binding	GO:0046977	0.00756439	9318	GO:BP	protein transport	GO:0015031	0.00074412	114787	GO:MF	gated channel activity	GO:0022836	2.39742e-05	54460	GO:MF	structural constituent of ribosome	GO:0003735	0.0415312	10407	GO:MF	signaling receptor activator activity	GO:0030546	0.0377408	403341	GO:MF	mannosyl-oligosaccharide 1,3-1,6-alpha-mannosidase activity	GO:0004572	0.0384934	64395	GO:CC	intracellular organelle	GO:0043229	0.0149136
63976	GO:MF	3-hydroxyacyl-CoA dehydrogenase activity	GO:0003857	0.0118847	400451	GO:MF	ATPase-coupled cation transmembrane transporter activity	GO:0019829	8.83477e-09	5376	GO:MF	rRNA binding	GO:0019843	0.00810469	90843	GO:BP	macromolecule localization	GO:0033036	0.00101044	64837	GO:MF	calcium ion transmembrane transporter activity	GO:0015085	2.89038e-05	60677	GO:MF	identical protein binding	GO:0042802	0.0415312	11045	GO:MF	pheromone receptor activity	GO:0016503	0.0417415	6579	GO:MF	FBXO family protein binding	GO:0098770	0.0384934	4548	GO:CC	centrosome	GO:0005813	0.0149136
594	GO:MF	glutamate dehydrogenase (NAD+) activity	GO:0004352	0.0118847	527	GO:MF	ATPase-coupled ion transmembrane transporter activity	GO:0042625	1.57728e-08	220296	GO:MF	cadherin binding	GO:0045296	0.00868111	51501	GO:BP	macroautophagy	GO:0016236	0.00101044	140767	GO:MF	protein threonine kinase activity	GO:0106311	4.6041e-05	27243	GO:MF	guanyl nucleotide binding	GO:0019001	0.0475663	145258	GO:BP	pre-replicative complex assembly	GO:0036388	1.0995e-12	619279	GO:BP	axon ensheathment	GO:0008366	1.26046e-13	26273	GO:CC	mitochondrial inner membrane	GO:0005743	0.0194899
93380	GO:MF	glutamate dehydrogenase [NAD(P)+] activity	GO:0004353	0.0118847	11130	GO:MF	proton-transporting ATPase activity, rotational mechanism	GO:0046961	1.57728e-08	5465	GO:MF	extracellular matrix structural constituent	GO:0005201	0.0102094	54431	GO:BP	endosomal transport	GO:0016197	0.00101044	727800	GO:MF	protein serine kinase activity	GO:0106310	4.6041e-05	10055	GO:MF	guanyl ribonucleotide binding	GO:0032561	0.0475663	1232	GO:BP	protein-containing complex subunit organization	GO:0043933	2.7368e-11	9499	GO:BP	ensheathment of neurons	GO:0007272	1.26046e-13	5936	GO:CC	organelle inner membrane	GO:0019866	0.0351805
6509	GO:MF	interleukin-17 receptor activity	GO:0030368	0.0118847	79982	GO:MF	ATPase activity, coupled to transmembrane movement of ions, rotational mechanism	GO:0044769	1.57728e-08	9659	GO:MF	cytokine binding	GO:0019955	0.0112972	25852	GO:BP	protein localization to organelle	GO:0033365	0.00109371	5170	GO:MF	passive transmembrane transporter activity	GO:0022803	5.74824e-05	439	GO:MF	SNAP receptor activity	GO:0005484	0.0475912	57094	GO:BP	regulation of cellular amino acid metabolic process	GO:0006521	1.29606e-10	23114	GO:BP	myelination	GO:0042552	6.30471e-13	285521	GO:CC	organelle	GO:0043226	0.0395178
147495	GO:MF	NAD binding	GO:0051287	0.0118847	2849	GO:MF	voltage-gated ion channel activity	GO:0005244	4.25012e-08	23095	GO:MF	binding	GO:0005488	0.0124751	9185	GO:BP	protein localization	GO:0008104	0.00109371	783	GO:MF	channel activity	GO:0015267	5.74824e-05	57184	GO:MF	DNA replication origin binding	GO:0003688	0.0475912	389874	GO:BP	antigen processing and presentation of exogenous peptide antigen via MHC class I, TAP-dependent	GO:0002479	8.29589e-10	84146	GO:BP	oligodendrocyte differentiation	GO:0048709	1.31296e-08	79644	GO:CC	organelle membrane	GO:0031090	0.0395178
25891	GO:MF	sulfur amino acid transmembrane transporter activity	GO:0000099	0.0123794	11127	GO:MF	pyrophosphate hydrolysis-driven proton transmembrane transporter activity	GO:0009678	4.25012e-08	4478	GO:MF	transcription factor binding	GO:0008134	0.013111	85476	GO:BP	establishment of localization in cell	GO:0051649	0.00125667	50855	GO:MF	ion channel activity	GO:0005216	7.96584e-05	91543	GO:BP	synaptic signaling	GO:0099536	4.35584e-20	340273	GO:BP	mitochondrion organization	GO:0007005	1.11585e-09	4286	GO:BP	nervous system development	GO:0007399	6.47313e-08	22863	GO:CC	intraciliary transport particle	GO:0030990	0.0445933
1605	GO:MF	fatty acid derivative binding	GO:1901567	0.0127641	8452	GO:MF	voltage-gated channel activity	GO:0022832	4.41005e-08	81617	GO:MF	enzyme binding	GO:0019899	0.0184139	1983	GO:BP	lysosome organization	GO:0007040	0.00125667	121551	GO:MF	phosphotransferase activity, alcohol group as acceptor	GO:0016773	0.000105092	5983	GO:BP	anterograde trans-synaptic signaling	GO:0098916	2.02969e-19	81872	GO:BP	antigen processing and presentation of exogenous peptide antigen via MHC class I	GO:0042590	1.59728e-09	10150	GO:BP	glial cell differentiation	GO:0010001	3.40418e-07	51668	GO:CC	mitochondrial endopeptidase Clp complex	GO:0009841	0.0445933
126969	GO:MF	beta-catenin binding	GO:0008013	0.0129709	2258	GO:MF	cation channel activity	GO:0005261	4.50169e-08	54541	GO:MF	CD8 receptor binding	GO:0042610	0.0276832	79647	GO:BP	lytic vacuole organization	GO:0080171	0.00125667	115	GO:MF	protein kinase activity	GO:0004672	0.000210316	9681	GO:BP	chemical synaptic transmission	GO:0007268	2.02969e-19	10394	GO:BP	regulation of cellular amine metabolic process	GO:0033238	2.49122e-09	4047	GO:BP	gliogenesis	GO:0042063	3.8347e-07	80263	GO:CC	mitochondrial oxoglutarate dehydrogenase complex	GO:0009353	0.0445933
23654	GO:MF	protein binding	GO:0005515	0.0131395	25758	GO:MF	metal ion transmembrane transporter activity	GO:0046873	1.46544e-07	4638	GO:MF	protein kinase binding	GO:0019901	0.0381503	8813	GO:BP	endosome to lysosome transport	GO:0008333	0.00173256	2002	GO:MF	metal ion transmembrane transporter activity	GO:0046873	0.000569567	23582	GO:BP	trans-synaptic signaling	GO:0099537	2.70908e-19	4975	GO:BP	regulation of hematopoietic stem cell differentiation	GO:1902036	4.24454e-09	9924	GO:BP	central nervous system myelination	GO:0022010	4.02844e-07	5289	GO:CC	phosphatidylinositol 3-kinase complex	GO:0005942	0.0472173
79611	GO:MF	ligase activity, forming carbon-sulfur bonds	GO:0016877	0.0131395	4884	GO:MF	proton transmembrane transporter activity	GO:0015078	9.99149e-07	6774	GO:MF	collagen binding	GO:0005518	0.0417201	55041	GO:BP	endosome organization	GO:0007032	0.00173256	84231	GO:MF	kinase activity	GO:0016301	0.000598507	5824	GO:BP	regulation of trans-synaptic signaling	GO:0099177	2.53113e-16	10071	GO:BP	anaphase-promoting complex-dependent catabolic process	GO:0031145	4.24454e-09	28984	GO:BP	axon ensheathment in central nervous system	GO:0032291	4.02844e-07	25871	GO:CC	microtubule organizing center	GO:0005815	0.0472173
79971	GO:MF	butyrate-CoA ligase activity	GO:0047760	0.013518	1345	GO:MF	syntaxin-1 binding	GO:0017075	1.50769e-06	9414	GO:MF	RNA binding	GO:0003723	0.0417201	545	GO:BP	establishment of RNA localization	GO:0051236	0.00173256	9701	GO:MF	enzyme binding	GO:0019899	0.000598507	10713	GO:BP	modulation of chemical synaptic transmission	GO:0050804	2.53113e-16	881	GO:BP	small molecule metabolic process	GO:0044281	8.49102e-09	23200	GO:BP	anatomical structure development	GO:0048856	6.81161e-07	284018	WP	Genes related to primary cilium development (based on CRISPR)	WP:WP4536	0.000407502
11031	GO:MF	acyl-CoA binding	GO:0120227	0.0141811	534	GO:MF	transmitter-gated ion channel activity	GO:0022824	1.98399e-06	22794	GO:MF	kinase binding	GO:0019900	0.0435769	5955	GO:BP	vesicle-mediated transport	GO:0016192	0.00173256	1855	GO:MF	kinase binding	GO:0019900	0.000598507	55837	GO:BP	cell-cell signaling	GO:0007267	8.08988e-14	280664	GO:BP	regulation of transcription from RNA polymerase II promoter in response to hypoxia	GO:0061418	8.49102e-09	9586	GO:BP	cytoskeleton organization	GO:0007010	6.81161e-07	92335	WP	Heme Biosynthesis	WP:WP561	0.00731809
10783	GO:MF	lactonohydrolase activity	GO:0046573	0.0219041	401190	GO:MF	transmitter-gated channel activity	GO:0022835	1.98399e-06	10491	GO:MF	protein-containing complex binding	GO:0044877	0.0435769	6647	GO:BP	ribosome biogenesis	GO:0042254	0.00263496	30000	GO:MF	transferase activity, transferring phosphorus-containing groups	GO:0016772	0.000783975	55070	GO:BP	nervous system development	GO:0007399	2.01922e-11	2492	GO:BP	DNA-dependent DNA replication	GO:0006261	1.17243e-08	55193	GO:BP	neurogenesis	GO:0022008	6.81161e-07	51105	WP	Intraflagellar transport proteins binding to dynein	WP:WP4532	0.0426865
54741	GO:MF	acyl-L-homoserine-lactone lactonohydrolase activity	GO:0102007	0.0219041	79772	GO:MF	ion channel binding	GO:0044325	2.82236e-06	667	GO:MF	transcription coregulator binding	GO:0001221	0.0435769	10427	GO:BP	vesicle organization	GO:0016050	0.00313642	51341	GO:MF	acetylgalactosaminyltransferase activity	GO:0008376	0.00108394	328	GO:BP	neuron differentiation	GO:0030182	1.02837e-09	11026	GO:BP	Wnt signaling pathway, planar cell polarity pathway	GO:0060071	1.17243e-08	3920	GO:BP	multicellular organism development	GO:0007275	1.36e-06	112487	WP	Autophagy	WP:WP4923	0.0426865
414	GO:MF	monocarboxylic acid binding	GO:0033293	0.0230479	140883	GO:MF	ion channel regulator activity	GO:0099106	4.49482e-06	57493	GO:MF	leukemia inhibitory factor receptor activity	GO:0004923	0.0476895	10574	GO:BP	cellular component organization	GO:0016043	0.00365269	112812	GO:MF	cytoskeletal anchor activity	GO:0008093	0.00174751	81892	GO:BP	neuron projection development	GO:0031175	1.22561e-09	3346	GO:BP	regulation of transcription from RNA polymerase II promoter in response to stress	GO:0043618	1.26319e-08	10226	GO:BP	oligodendrocyte development	GO:0014003	1.64517e-06	9910
8165	GO:MF	phosphatidate phosphatase activity	GO:0008195	0.0254116	79137	GO:MF	voltage-gated cation channel activity	GO:0022843	4.8952e-06	4166	GO:MF	extracellular matrix structural constituent conferring compression resistance	GO:0030021	0.0476895	53829	GO:BP	cholesterol biosynthetic process	GO:0006695	0.00365269	79827	GO:MF	cation transmembrane transporter activity	GO:0008324	0.00219762	145553	GO:BP	neuron development	GO:0048666	1.86786e-09	266747	GO:BP	establishment of planar polarity	GO:0001736	1.51554e-08	221400	GO:BP	system development	GO:0048731	2.26781e-06	10845
124152	GO:MF	amino acid transmembrane transporter activity	GO:0015171	0.0301284	145853	GO:MF	ATPase-coupled transmembrane transporter activity	GO:0042626	5.24924e-06	3105	GO:MF	oncostatin-M receptor activity	GO:0004924	0.0476895	9646	GO:BP	secondary alcohol biosynthetic process	GO:1902653	0.00365269	9203	GO:MF	inorganic cation transmembrane transporter activity	GO:0022890	0.00372652	138050	GO:BP	generation of neurons	GO:0048699	3.43055e-09	414260	GO:BP	antigen processing and presentation of peptide antigen via MHC class I	GO:0002474	1.51554e-08	79712	GO:BP	developmental process	GO:0032502	3.17182e-06	51626
84249	GO:MF	glutamate:sodium symporter activity	GO:0015501	0.0301284	91752	GO:MF	ligand-gated anion channel activity	GO:0099095	5.24924e-06	25932	GO:MF	cis-regulatory region sequence-specific DNA binding	GO:0000987	0.0476895	2060	GO:BP	endomembrane system organization	GO:0010256	0.00365269	9826	GO:MF	voltage-gated calcium channel activity involved in regulation of cytosolic calcium levels	GO:0099511	0.00384671	30968	GO:BP	regulation of synaptic plasticity	GO:0048167	7.98378e-09	150147	GO:BP	negative regulation of G2/M transition of mitotic cell cycle	GO:0010972	1.51554e-08	57478	GO:BP	glial cell development	GO:0021782	3.8524e-06	2822
6385	GO:MF	carboxylic acid binding	GO:0031406	0.0301284	55294	GO:MF	channel regulator activity	GO:0016247	5.24924e-06	2013	GO:MF	SMAD binding	GO:0046332	0.0494537	64400	GO:BP	establishment of protein localization to organelle	GO:0072594	0.00397772	151126	GO:MF	voltage-gated calcium channel activity involved in regulation of presynaptic cytosolic calcium levels	GO:0099626	0.00384671	6729	GO:BP	neuron projection morphogenesis	GO:0048812	3.83552e-08	338	GO:BP	establishment of tissue polarity	GO:0007164	1.51554e-08	8502	GO:BP	cellular component organization	GO:0016043	1.26668e-05	22823
55553	GO:MF	propionate-CoA ligase activity	GO:0050218	0.0301284	57181	GO:MF	GABA-gated chloride ion channel activity	GO:0022851	6.01127e-06	6135	GO:BP	blood vessel development	GO:0001568	5.81842e-14	9978	GO:BP	multi-organism transport	GO:0044766	0.00397772	64061	GO:MF	protein domain specific binding	GO:0019904	0.00391867	178	GO:BP	synapse organization	GO:0050808	4.01214e-08	284359	GO:BP	regulation of establishment of planar polarity	GO:0090175	1.51554e-08	8555	GO:BP	cell development	GO:0048468	1.42343e-05	23658
9843	GO:MF	protein dimerization activity	GO:0046983	0.0301284	2805	GO:MF	primary active transmembrane transporter activity	GO:0015399	7.34859e-06	222166	GO:BP	vasculature development	GO:0001944	1.57325e-13	79573	GO:BP	multi-organism localization	GO:1902579	0.00397772	90120	GO:MF	protein C-terminus binding	GO:0008022	0.00441017	55669	GO:BP	plasma membrane bounded cell projection morphogenesis	GO:0120039	6.28059e-08	10798	GO:BP	mitochondrial gene expression	GO:0140053	1.52288e-08	84962	GO:BP	regulation of cellular component biogenesis	GO:0044087	2.51441e-05	221154
8228	GO:MF	acetate-CoA ligase activity	GO:0003987	0.0301284	152789	GO:MF	clathrin binding	GO:0030276	1.13012e-05	152404	GO:BP	blood vessel morphogenesis	GO:0048514	4.65869e-13	5538	GO:BP	sterol biosynthetic process	GO:0016126	0.00533453	2909	GO:MF	inorganic molecular entity transmembrane transporter activity	GO:0015318	0.00524554	1738	GO:BP	cell projection morphogenesis	GO:0048858	6.92962e-08	89	GO:BP	negative regulation of cell cycle G2/M phase transition	GO:1902750	1.78765e-08	23272	GO:BP	cellular developmental process	GO:0048869	4.35963e-05	23033
55526	GO:MF	lipid binding	GO:0008289	0.0301284	144423	GO:MF	extracellular ligand-gated ion channel activity	GO:0005230	1.86745e-05	4299	GO:BP	anatomical structure formation involved in morphogenesis	GO:0048646	1.16247e-10	84248	GO:BP	RNA transport	GO:0050658	0.0058172	4294	GO:MF	dopamine receptor binding	GO:0050780	0.00670054	29079	GO:BP	neurogenesis	GO:0022008	6.92962e-08	124626	GO:BP	intracellular transport	GO:0046907	1.78765e-08	283547	GO:BP	cell differentiation	GO:0030154	4.42987e-05	7389
5730	GO:MF	high-affinity glutamate transmembrane transporter activity	GO:0005314	0.0301284	6638	GO:MF	inhibitory extracellular ligand-gated ion channel activity	GO:0005237	1.86745e-05	55970	GO:BP	angiogenesis	GO:0001525	1.16247e-10	6782	GO:BP	nucleic acid transport	GO:0050657	0.0058172	112939	GO:MF	PDZ domain binding	GO:0030165	0.00686303	11162	GO:BP	signaling	GO:0023052	8.74978e-08	9464	GO:BP	regulation of DNA-templated transcription in response to stress	GO:0043620	1.81561e-08	23081	GO:BP	generation of neurons	GO:0048699	5.91406e-05	51631
3397	GO:MF	oxidoreductase activity, acting on the CH-NH group of donors, oxygen as acceptor	GO:0016647	0.0301284	26289	GO:MF	GABA receptor activity	GO:0016917	2.76438e-05	10521	GO:BP	circulatory system development	GO:0072359	1.16378e-10	26234	GO:BP	nucleotide-excision repair, DNA damage recognition	GO:0000715	0.0058172	23096	GO:MF	ion transmembrane transporter activity	GO:0015075	0.00686303	28972	GO:BP	regulation of cell communication	GO:0010646	9.64393e-08	285492	GO:BP	morphogenesis of a polarized epithelium	GO:0001738	2.0009e-08	2123	GO:BP	regulation of cellular component movement	GO:0051270	0.000129931	55508
11328	GO:MF	organic anion transmembrane transporter activity	GO:0008514	0.0304566	387856	GO:MF	GABA receptor binding	GO:0050811	4.9938e-05	4038	GO:BP	tube morphogenesis	GO:0035239	6.11186e-10	3326	GO:BP	late endosome to vacuole transport	GO:0045324	0.0064707	5798	GO:MF	tubulin binding	GO:0015631	0.0121978	203068	GO:BP	cell part morphogenesis	GO:0032990	1.18384e-07	256369	GO:BP	mitochondrial translation	GO:0032543	2.02125e-08	760	GO:BP	cellular component assembly	GO:0022607	0.000132102	55425
54988	GO:MF	L-amino acid transmembrane transporter activity	GO:0015179	0.0304566	79699	GO:MF	ligand-gated channel activity	GO:0022834	5.17631e-05	4921	GO:BP	cell migration	GO:0016477	1.29994e-09	6596	GO:BP	histone ubiquitination	GO:0016574	0.00704532	80700	GO:MF	phosphatase binding	GO:0019902	0.0123123	54996	GO:BP	regulation of signaling	GO:0023051	1.62127e-07	128859	GO:BP	cellular protein-containing complex assembly	GO:0034622	2.18969e-08	4176	GO:BP	cellular component organization or biogenesis	GO:0071840	0.000132102	57035
6284	GO:MF	integrin binding	GO:0005178	0.0309764	10440	GO:MF	ligand-gated ion channel activity	GO:0015276	5.17631e-05	3459	GO:BP	tube development	GO:0035295	3.65779e-09	26039	GO:BP	regulation of sterol biosynthetic process	GO:0106118	0.00807369	196403	GO:MF	purine ribonucleoside triphosphate binding	GO:0035639	0.0131594	93377	GO:BP	cell communication	GO:0007154	1.9608e-07	8318	GO:BP	hematopoietic stem cell differentiation	GO:0060218	2.27602e-08	57509	GO:BP	regulation of cell motility	GO:2000145	0.000418786	10464
64759	GO:MF	NAD+ binding	GO:0070403	0.0325134	4190	GO:MF	neurotransmitter receptor activity	GO:0030594	8.31788e-05	6667	GO:BP	SRP-dependent cotranslational protein targeting to membrane	GO:0006614	4.12067e-09	10576	GO:BP	protein-containing complex localization	GO:0031503	0.00807369	114794	GO:MF	UDP-glycosyltransferase activity	GO:0008194	0.0131594	5694	GO:BP	cell morphogenesis involved in neuron differentiation	GO:0048667	2.14137e-07	374739	GO:BP	interleukin-1-mediated signaling pathway	GO:0070498	2.56355e-08	23150	GO:BP	cell morphogenesis	GO:0000902	0.000485333	9487
2944	GO:MF	amide binding	GO:0033218	0.036151	23362	GO:MF	GABA-A receptor activity	GO:0004890	0.000106624	253827	GO:BP	cotranslational protein targeting to membrane	GO:0006613	8.73588e-09	9804	GO:BP	regulation of cholesterol biosynthetic process	GO:0045540	0.00807369	57731	GO:MF	calmodulin binding	GO:0005516	0.013609	11124	GO:BP	cell junction organization	GO:0034330	2.46385e-07	169355	GO:BP	antigen processing and presentation of exogenous peptide antigen	GO:0002478	2.74701e-08	9117	GO:BP	regulation of locomotion	GO:0040012	0.000494563	55186
3693	GO:MF	PDZ domain binding	GO:0030165	0.036151	27145	GO:MF	structural constituent of synapse	GO:0098918	0.000106624	388969	GO:BP	developmental process	GO:0032502	1.29339e-08	56947	GO:BP	organic substance transport	GO:0071702	0.00810949	65264	GO:MF	nucleoside-triphosphatase regulator activity	GO:0060589	0.0142565	9775	GO:BP	vesicle-mediated transport in synapse	GO:0099003	1.23474e-06	4025	GO:BP	regulation of hematopoietic progenitor cell differentiation	GO:1901532	2.84192e-08	117584	GO:BP	cellular component morphogenesis	GO:0032989	0.000494563	10929
5992	GO:MF	anion transmembrane transporter activity	GO:0008509	0.0362054	8706	GO:MF	glutamate receptor activity	GO:0008066	0.000135684	2263	GO:BP	localization of cell	GO:0051674	1.29339e-08	7319	GO:BP	establishment of protein localization to vacuole	GO:0072666	0.00921998	10522	GO:MF	syntaxin binding	GO:0019905	0.0145861	201229	GO:BP	regulation of biological quality	GO:0065008	1.46149e-06	127247	GO:BP	protein-containing complex assembly	GO:0065003	3.23199e-08	10553	GO:BP	central nervous system development	GO:0007417	0.000525097	2235
11160	GO:MF	oxidoreductase activity, acting on the aldehyde or oxo group of donors, NAD or NADP as acceptor	GO:0016620	0.0438682	3156	GO:MF	SNARE binding	GO:0000149	0.000156405	11186	GO:BP	cell motility	GO:0048870	1.29339e-08	7163	GO:BP	ribonucleoprotein complex subunit organization	GO:0071826	0.0104655	3714	GO:MF	potassium channel activity	GO:0005267	0.0147348	9836	GO:BP	neurotransmitter secretion	GO:0007269	1.55126e-06	149650	GO:BP	aerobic respiration	GO:0009060	4.28175e-08	285527	GO:BP	cell cycle process	GO:0022402	0.000578432	200765
116843	GO:MF	protein homodimerization activity	GO:0042803	0.0462261	6328	GO:MF	syntaxin binding	GO:0019905	0.000160701	6542	GO:BP	protein targeting to ER	GO:0045047	2.05952e-08	10857	GO:BP	nucleic acid phosphodiester bond hydrolysis	GO:0090305	0.0120804	613212	GO:MF	protein kinase binding	GO:0019901	0.016066	10166	GO:BP	signal release from synapse	GO:0099643	1.55126e-06	203430	GO:BP	energy derivation by oxidation of organic compounds	GO:0015980	4.77662e-08	63895	GO:BP	positive regulation of biological process	GO:0048518	0.00063387	7155
84168	GO:MF	fatty acid binding	GO:0005504	0.0462261	51412	GO:MF	active ion transmembrane transporter activity	GO:0022853	0.000190979	84271	GO:BP	cell adhesion	GO:0007155	2.05958e-08	85403	GO:BP	multivesicular body assembly	GO:0036258	0.0124965	170394	GO:MF	purine ribonucleotide binding	GO:0032555	0.016114	65258	GO:BP	cell morphogenesis involved in differentiation	GO:0000904	1.79284e-06	26548	GO:BP	SCF-dependent proteasomal ubiquitin-dependent protein catabolic process	GO:0031146	4.77662e-08	9846	GO:BP	regulation of developmental process	GO:0050793	0.000684714	55105
57447	GO:BP	organic acid metabolic process	GO:0006082	2.7e-08	54386	GO:MF	anion binding	GO:0043168	0.000206925	51705	GO:BP	regulation of cell migration	GO:0030334	2.05958e-08	5111	GO:BP	endosome transport via multivesicular body sorting pathway	GO:0032509	0.0124965	55964	GO:MF	SH3 domain binding	GO:0017124	0.0172703	11140	GO:BP	plasma membrane bounded cell projection organization	GO:0120036	1.79284e-06	4009	GO:BP	antigen processing and presentation of exogenous antigen	GO:0019884	5.0886e-08	116448	GO:BP	regulation of cell differentiation	GO:0045595	0.000837911	9702
2565	GO:BP	carboxylic acid metabolic process	GO:0019752	2.7e-08	481	GO:MF	cytoskeletal protein binding	GO:0008092	0.000229928	6856	GO:BP	regulation of angiogenesis	GO:0045765	2.05958e-08	55500	GO:BP	ubiquitin-dependent protein catabolic process	GO:0006511	0.0129609	80003	GO:MF	binding	GO:0005488	0.0179627	55364	GO:BP	cell morphogenesis	GO:0000902	1.94778e-06	3233	GO:BP	regulation of G2/M transition of mitotic cell cycle	GO:0010389	5.49689e-08	81844	GO:BP	positive regulation of cellular process	GO:0048522	0.000837911	9525
26207	GO:BP	oxoacid metabolic process	GO:0043436	5.23e-08	1716	GO:MF	nucleotide binding	GO:0000166	0.000240748	1462	GO:BP	antigen processing and presentation of exogenous peptide antigen via MHC class I, TAP-independent	GO:0002480	2.05958e-08	5910	GO:BP	multivesicular body organization	GO:0036257	0.0136493	22953	GO:MF	voltage-gated calcium channel activity involved in AV node cell action potential	GO:0086056	0.0179627	52	GO:BP	neurotransmitter transport	GO:0006836	2.49796e-06	84675	GO:BP	DNA replication	GO:0006260	5.71742e-08	79664	GO:BP	regulation of cell cycle	GO:0051726	0.00105418	9778
85439	GO:BP	small molecule metabolic process	GO:0044281	2.32e-07	57586	GO:MF	nucleoside phosphate binding	GO:1901265	0.00024109	28996	GO:BP	establishment of protein localization to endoplasmic reticulum	GO:0072599	2.23522e-08	5704	GO:BP	modification-dependent protein catabolic process	GO:0019941	0.0140678	9610	GO:MF	purine nucleotide binding	GO:0017076	0.0179627	2923	GO:BP	cellular component morphogenesis	GO:0032989	2.51745e-06	5307	GO:BP	cellular catabolic process	GO:0044248	8.9625e-08	2549	GO:BP	intracellular signal transduction	GO:0035556	0.00108095	645460
7164	GO:BP	organic acid catabolic process	GO:0016054	2.73e-07	653308	GO:MF	small molecule binding	GO:0036094	0.000247462	6319	GO:BP	regulation of multicellular organismal process	GO:0051239	2.23522e-08	10296	GO:BP	viral process	GO:0016032	0.0144968	2104	GO:MF	ribonucleotide binding	GO:0032553	0.0179627	2157	GO:BP	regulation of transport	GO:0051049	2.57938e-06	54363	GO:BP	regulation of cell cycle G2/M phase transition	GO:1902749	1.12351e-07	5137	GO:BP	regulation of cellular component organization	GO:0051128	0.00117736	132320
5625	GO:BP	small molecule catabolic process	GO:0044282	1.1941e-06	374887	GO:MF	carbohydrate derivative binding	GO:0097367	0.000322711	55274	GO:BP	biological adhesion	GO:0022610	2.23522e-08	51002	GO:BP	cellular protein localization	GO:0034613	0.0145597	23170	GO:MF	potassium ion transmembrane transporter activity	GO:0015079	0.0193962	28998	GO:BP	axonogenesis	GO:0007409	3.15626e-06	338588	GO:BP	antigen processing and presentation of peptide antigen	GO:0048002	1.14677e-07	11145	GO:BP	cell cycle	GO:0007049	0.00145239	51182
64067	GO:BP	carboxylic acid catabolic process	GO:0046395	2.6181e-06	124925	GO:MF	calcium ion transmembrane transporter activity	GO:0015085	0.000331473	83937	GO:BP	regulation of vasculature development	GO:1901342	2.23522e-08	79607	GO:BP	ribonucleoprotein complex export from nucleus	GO:0071426	0.0150045	22895	GO:MF	actin binding	GO:0003779	0.0223246	25813	GO:BP	cell projection organization	GO:0030030	3.78597e-06	126695	GO:BP	mitochondrial translational elongation	GO:0070125	1.16453e-07	262	GO:BP	regulation of cell cycle process	GO:0010564	0.00145239	8697
23175	GO:BP	cellular lipid metabolic process	GO:0044255	3.4969e-06	817	GO:MF	purine nucleotide binding	GO:0017076	0.000351917	151011	GO:BP	anatomical structure development	GO:0048856	2.25858e-08	23412	GO:BP	ribonucleoprotein complex localization	GO:0071166	0.0151889	57419	GO:MF	calcium channel regulator activity	GO:0005246	0.0243814	118487	GO:BP	synaptic vesicle cycle	GO:0099504	4.85196e-06	80350	GO:BP	cellular respiration	GO:0045333	1.65651e-07	5129	GO:BP	regulation of cellular metabolic process	GO:0031323	0.00217585	8089
8613	GO:BP	fatty acid metabolic process	GO:0006631	1.9137e-05	5440	GO:MF	purine ribonucleotide binding	GO:0032555	0.000404195	85315	GO:BP	localization	GO:0051179	2.25858e-08	6845	GO:BP	modification-dependent macromolecule catabolic process	GO:0043632	0.0151889	10922	GO:MF	SNARE binding	GO:0000149	0.02537	515	GO:BP	regulation of localization	GO:0032879	5.2224e-06	7179	GO:BP	establishment of localization in cell	GO:0051649	1.69335e-07	7456	GO:BP	regulation of nitrogen compound metabolic process	GO:0051171	0.00224575	84128
65986	GO:BP	monocarboxylic acid metabolic process	GO:0032787	2.1065e-05	4747	GO:MF	myosin V binding	GO:0031489	0.000541886	8459	GO:BP	regulation of cell motility	GO:2000145	2.25858e-08	8450	GO:BP	cellular component biogenesis	GO:0044085	0.0151889	10659	GO:MF	spectrin binding	GO:0030507	0.0256882	51098	GO:BP	regulation of ion transmembrane transport	GO:0034765	5.2224e-06	7350	GO:BP	generation of precursor metabolites and energy	GO:0006091	1.86588e-07	126626	GO:BP	cellular component biogenesis	GO:0044085	0.00224575	403313
56898	GO:BP	vascular transport	GO:0010232	2.8011e-05	2902	GO:MF	ribonucleotide binding	GO:0032553	0.000566729	7546	GO:BP	nuclear-transcribed mRNA catabolic process, nonsense-mediated decay	GO:0000184	4.4887e-08	50814	GO:BP	cellular macromolecule localization	GO:0070727	0.0152432	283638	GO:MF	voltage-gated potassium channel activity	GO:0005249	0.0256882	7965	GO:BP	axon development	GO:0061564	5.90818e-06	4311	GO:BP	stimulatory C-type lectin receptor signaling pathway	GO:0002223	3.75467e-07	51322	GO:BP	regulation of primary metabolic process	GO:0080090	0.00245143	92259
166647	GO:BP	lipid metabolic process	GO:0006629	6.722e-05	8649	GO:MF	protein binding	GO:0005515	0.000568124	10628	GO:BP	cellular response to organic substance	GO:0071310	4.4887e-08	10490	GO:BP	cellular protein catabolic process	GO:0044257	0.0166848	51308	GO:MF	acetylcholine receptor binding	GO:0033130	0.0256882	57570	GO:BP	regulation of neurotransmitter levels	GO:0001505	8.78075e-06	6527	GO:BP	cellular response to lectin	GO:1990858	4.07321e-07	6938	GO:BP	biological regulation	GO:0065007	0.00245143	8634
7328	GO:BP	nervous system development	GO:0007399	0.00011613	29078	GO:MF	benzodiazepine receptor activity	GO:0008503	0.000601361	374354	GO:BP	regulation of cellular component movement	GO:0051270	4.59998e-08	11215	GO:BP	proteasome-mediated ubiquitin-dependent protein catabolic process	GO:0043161	0.0170281	815	GO:MF	GTPase binding	GO:0051020	0.0293917	63905	GO:BP	cellular component organization	GO:0016043	1.29383e-05	346171	GO:BP	response to lectin	GO:1990840	4.07321e-07	55151	GO:BP	regulation of cellular process	GO:0050794	0.002563	2166
221092	GO:BP	obsolete oxidation-reduction process	GO:0055114	0.00017187	53335	GO:MF	potassium ion transmembrane transporter activity	GO:0015079	0.000778463	23022	GO:BP	regulation of multicellular organismal development	GO:2000026	5.30651e-08	51371	GO:BP	cellular metabolic process	GO:0044237	0.0178613	775	GO:MF	N-acetylgalactosaminyl-proteoglycan 3-beta-glucuronosyltransferase activity	GO:0050510	0.0296464	471	GO:BP	regulation of ion transport	GO:0043269	1.36691e-05	54101	GO:BP	non-canonical Wnt signaling pathway	GO:0035567	4.77429e-07	144348	GO:BP	sphingolipid metabolic process	GO:0006665	0.00271383	8504
1910	GO:BP	transport across blood-brain barrier	GO:0150104	0.00017187	528	GO:MF	purine ribonucleoside triphosphate binding	GO:0035639	0.000863931	2246	GO:BP	cell surface receptor signaling pathway	GO:0007166	5.94856e-08	7485	GO:BP	multivesicular body sorting pathway	GO:0071985	0.0190696	3785	GO:MF	transferase activity	GO:0016740	0.0296464	1153	GO:BP	regulation of membrane potential	GO:0042391	2.5426e-05	93649	GO:BP	oxidative phosphorylation	GO:0006119	4.77429e-07	3991	GO:BP	regulation of cell migration	GO:0030334	0.00275381	4999
84513	GO:BP	neurogenesis	GO:0022008	0.00017187	29789	GO:MF	calmodulin-dependent protein kinase activity	GO:0004683	0.000975469	3707	GO:BP	regulation of locomotion	GO:0040012	5.94856e-08	10982	GO:BP	amide biosynthetic process	GO:0043604	0.0190696	23108	GO:MF	p53 binding	GO:0002039	0.0300434	133022	GO:BP	synaptic vesicle exocytosis	GO:0016079	2.69433e-05	51146	GO:BP	innate immune response activating cell surface receptor signaling pathway	GO:0002220	4.79985e-07	157638	GO:BP	centrosome duplication	GO:0051298	0.0028326	256471
10529	GO:BP	gliogenesis	GO:0042063	0.00031931	2776	GO:MF	ionotropic glutamate receptor activity	GO:0004970	0.000989255	23194	GO:BP	anatomical structure morphogenesis	GO:0009653	9.42037e-08	6427	GO:BP	protein modification by small protein conjugation or removal	GO:0070647	0.0190696	64748	GO:MF	nucleoside phosphate binding	GO:1901265	0.0311597	998	GO:BP	regulation of cation transmembrane transport	GO:1904062	3.11178e-05	6523	GO:BP	regulation of stem cell differentiation	GO:2000736	4.79985e-07	214	GO:BP	regulation of RNA metabolic process	GO:0051252	0.0028326	9491
56920	GO:BP	vascular process in circulatory system	GO:0003018	0.00036934	127703	GO:MF	structural constituent of postsynaptic intermediate filament cytoskeleton	GO:0099184	0.00101271	6193	GO:BP	multicellular organism development	GO:0007275	1.47773e-07	51637	GO:BP	chromosome organization	GO:0051276	0.0193573	284129	GO:MF	nucleotide binding	GO:0000166	0.0311597	4200	GO:BP	regulation of neuronal synaptic plasticity	GO:0048168	3.11178e-05	1071	GO:BP	innate immune response-activating signal transduction	GO:0002758	5.31286e-07	8493	GO:BP	negative regulation of organelle assembly	GO:1902116	0.0028326	4869
146556	GO:BP	acidic amino acid transport	GO:0015800	0.00042819	57718	GO:MF	sodium channel regulator activity	GO:0017080	0.00111434	128077	GO:BP	cellular response to chemical stimulus	GO:0070887	1.90816e-07	80213	GO:BP	positive regulation of DNA biosynthetic process	GO:2000573	0.0216925	114783	GO:MF	GTPase activity	GO:0003924	0.0311597	10827	GO:BP	regulation of neurotransmitter receptor activity	GO:0099601	4.09634e-05	3456	GO:BP	regulation of cellular catabolic process	GO:0031329	6.00046e-07	7756	GO:BP	cell projection organization	GO:0030030	0.00293331
5654	GO:BP	regulation of signaling	GO:0023051	0.00042819	2891	GO:MF	glutamate receptor binding	GO:0035254	0.0012428	5962	GO:BP	signaling	GO:0023052	1.97683e-07	98	GO:BP	late endosome to vacuole transport via multivesicular body sorting pathway	GO:0032511	0.0216925	320	GO:MF	ATP binding	GO:0005524	0.0340156	622	GO:BP	signal release	GO:0023061	4.40305e-05	57663	GO:BP	catabolic process	GO:0009056	6.35361e-07	8073	GO:BP	organelle organization	GO:0006996	0.00293331
5803	GO:BP	generation of neurons	GO:0048699	0.00044714	56853	GO:MF	neurotransmitter receptor activity involved in regulation of postsynaptic membrane potential	GO:0099529	0.0012428	6137	GO:BP	locomotion	GO:0040011	2.39228e-07	94101	GO:BP	mRNA 3'-end processing	GO:0031124	0.0229938	23396	GO:MF	MAP kinase phosphatase activity	GO:0033549	0.0343642	51292	GO:BP	cellular component organization or biogenesis	GO:0071840	4.46069e-05	11055	GO:BP	G2/M transition of mitotic cell cycle	GO:0000086	6.44545e-07	359948	GO:BP	regulation of multicellular organismal development	GO:2000026	0.00293331
361	GO:BP	system process	GO:0003008	0.0005281	4062	GO:MF	enzyme binding	GO:0019899	0.00126559	3977	GO:BP	protein localization to endoplasmic reticulum	GO:0070972	2.61714e-07	126731	GO:BP	cholesterol metabolic process	GO:0008203	0.02357	5563	GO:MF	molecular adaptor activity	GO:0060090	0.0371705	8455	GO:BP	cell development	GO:0048468	4.98825e-05	57113	GO:BP	mitochondrial respiratory chain complex assembly	GO:0033108	8.2017e-07	92126	GO:BP	neuron differentiation	GO:0030182	0.00299036
4735	GO:BP	positive regulation of transport	GO:0051050	0.0007851	2562	GO:MF	protein kinase A catalytic subunit binding	GO:0034236	0.00134411	10413	GO:BP	negative regulation of developmental process	GO:0051093	2.61714e-07	3434	GO:BP	protein targeting to vacuole	GO:0006623	0.0237497	57596	GO:MF	protein phosphatase binding	GO:0019903	0.0380478	1376	GO:BP	protein localization to synapse	GO:0035418	5.03299e-05	4635	GO:BP	cellular response to oxygen levels	GO:0071453	8.21581e-07	10140	GO:BP	positive regulation of nitrogen compound metabolic process	GO:0051173	0.00299036
120	GO:BP	neuron differentiation	GO:0030182	0.0008895	6853	GO:MF	ephrin receptor binding	GO:0046875	0.00142103	6175	GO:BP	cellular response to cytokine stimulus	GO:0071345	3.93275e-07	79634	GO:BP	alcohol biosynthetic process	GO:0046165	0.0246762	22809	GO:MF	GTPase regulator activity	GO:0030695	0.039008	8872	GO:BP	regulation of transmembrane transport	GO:0034762	5.86645e-05	53347	GO:BP	mitochondrial translational termination	GO:0070126	9.48818e-07	5860	GO:BP	positive regulation of cellular metabolic process	GO:0031325	0.00300616
85440	GO:BP	regulation of cell communication	GO:0010646	0.00162594	9568	GO:MF	anion channel activity	GO:0005253	0.00162066	6134	GO:BP	movement of cell or subcellular component	GO:0006928	4.66759e-07	211	GO:BP	protein localization to vacuole	GO:0072665	0.0246762	10814	GO:MF	acetylglucosaminyltransferase activity	GO:0008375	0.0390696	309	GO:BP	regulation of cellular process	GO:0050794	7.89939e-05	255926	GO:BP	regulation of mRNA stability	GO:0043488	1.02326e-06	4650	GO:BP	myelin maintenance	GO:0043217	0.00303345
1809	GO:BP	regulation of developmental process	GO:0050793	0.00167884	492	GO:MF	protein kinase A binding	GO:0051018	0.0018948	23328	GO:BP	response to organic substance	GO:0010033	4.74751e-07	51528	GO:BP	regulation of cholesterol metabolic process	GO:0090181	0.0249167	1113	GO:MF	voltage-gated calcium channel activity involved in cardiac muscle cell action potential	GO:0086007	0.039145	2132	GO:BP	cellular protein localization	GO:0034613	8.56449e-05	283150	GO:BP	carboxylic acid metabolic process	GO:0019752	1.02326e-06	4155	GO:BP	neuron projection development	GO:0031175	0.00303886
10974	GO:BP	response to endogenous stimulus	GO:0009719	0.00171559	8803	GO:MF	postsynaptic neurotransmitter receptor activity	GO:0098960	0.00199548	23521	GO:BP	positive regulation of cellular component movement	GO:0051272	5.0353e-07	83940	GO:BP	nucleocytoplasmic transport	GO:0006913	0.0249167	1871	GO:MF	neuroligin family protein binding	GO:0097109	0.039145	80298	GO:BP	regulation of molecular function	GO:0065009	8.78062e-05	1733	GO:BP	oxoacid metabolic process	GO:0043436	1.02326e-06	3295	GO:BP	sphingolipid biosynthetic process	GO:0030148	0.00316367
63827	GO:BP	amino acid import	GO:0043090	0.00171559	5223	GO:MF	voltage-gated potassium channel activity	GO:0005249	0.00217587	9341	GO:BP	positive regulation of cell migration	GO:0030335	5.77744e-07	284521	GO:BP	ribonucleoprotein complex assembly	GO:0022618	0.0250806	10188	GO:MF	D2 dopamine receptor binding	GO:0031749	0.039145	226	GO:BP	regulation of neuron projection development	GO:0010975	9.81061e-05	1413	GO:BP	translational elongation	GO:0006414	1.16129e-06	64376	GO:BP	cell part morphogenesis	GO:0032990	0.00341813
135228	GO:BP	cell morphogenesis	GO:0000902	0.00171559	6456	GO:MF	voltage-gated sodium channel activity	GO:0005248	0.0026436	79026	GO:BP	tissue migration	GO:0090130	7.29427e-07	10314	GO:BP	nucleobase-containing compound transport	GO:0015931	0.0250806	92	GO:MF	adenyl ribonucleotide binding	GO:0032559	0.039145	55758	GO:BP	cellular macromolecule localization	GO:0070727	0.000105835	2649	GO:BP	cell cycle G2/M phase transition	GO:0044839	1.18987e-06	170371	GO:BP	regulation of nucleobase-containing compound metabolic process	GO:0019219	0.00345611
81618	GO:BP	cell communication by electrical coupling	GO:0010644	0.00171559	51256	GO:MF	P-type ion transporter activity	GO:0015662	0.0026436	3688	GO:BP	ameboidal-type cell migration	GO:0001667	7.5735e-07	55125	GO:BP	nuclear transport	GO:0051169	0.0256599	3736	GO:MF	beta-1 adrenergic receptor binding	GO:0031697	0.039145	127018	GO:BP	dendrite development	GO:0016358	0.000151922	414194	GO:BP	regulation of animal organ morphogenesis	GO:2000027	1.32698e-06	23250	GO:BP	positive regulation of macromolecule metabolic process	GO:0010604	0.00382518
9368	GO:BP	L-aspartate transmembrane transport	GO:0070778	0.00214729	25994	GO:MF	P-type transmembrane transporter activity	GO:0140358	0.0026436	824	GO:BP	positive regulation of multicellular organismal process	GO:0051240	7.5735e-07	79872	GO:BP	transcription-coupled nucleotide-excision repair	GO:0006283	0.0258796	55384	GO:MF	delayed rectifier potassium channel activity	GO:0005251	0.0397451	5504	GO:BP	regulation of cation channel activity	GO:2001257	0.000177057	4633	GO:BP	cellular amine metabolic process	GO:0044106	1.51048e-06	158358	GO:BP	regulation of intracellular signal transduction	GO:1902531	0.00414467
57494	GO:BP	neural precursor cell proliferation	GO:0061351	0.00214729	129049	GO:MF	AMPA glutamate receptor activity	GO:0004971	0.00322926	9936	GO:BP	positive regulation of cellular process	GO:0048522	8.63673e-07	1737	GO:BP	lysosomal transport	GO:0007041	0.02786	4771	GO:MF	adenyl nucleotide binding	GO:0030554	0.0438694	2937	GO:BP	regulation of cell projection organization	GO:0031344	0.000194156	54766	GO:BP	regulation of mRNA catabolic process	GO:0061013	1.65055e-06	23451	GO:BP	plasma membrane bounded cell projection morphogenesis	GO:0120039	0.0042186
6717	GO:BP	neuron development	GO:0048666	0.00225677	9215	GO:MF	transmitter-gated ion channel activity involved in regulation of postsynaptic membrane potential	GO:1904315	0.00391362	800	GO:BP	response to cytokine	GO:0034097	8.82683e-07	58155	GO:BP	regulation of vesicle-mediated transport	GO:0060627	0.0279665	58512	GO:MF	transmembrane transporter activity	GO:0022857	0.0452848	55146	GO:BP	cation transmembrane transport	GO:0098655	0.00024285	375686	GO:BP	negative regulation of canonical Wnt signaling pathway	GO:0090090	1.76927e-06	1902	GO:BP	plasma membrane bounded cell projection organization	GO:0120036	0.0042186
55000	GO:BP	glial cell migration	GO:0008347	0.00239457	1175	GO:MF	protein domain specific binding	GO:0019904	0.00416521	23499	GO:BP	cell-cell adhesion	GO:0098609	8.84691e-07	10111	GO:BP	post-translational protein modification	GO:0043687	0.0279665	27297	GO:MF	voltage-gated cation channel activity	GO:0022843	2.31127e-08	6731	GO:BP	regulation of exocytosis	GO:0017157	0.000263158	11005	GO:BP	regulation of RNA stability	GO:0043487	2.09844e-06	283131	GO:BP	cell projection morphogenesis	GO:0048858	0.00460793
116984	GO:BP	lipid modification	GO:0030258	0.00239756	219738	GO:MF	inorganic anion transmembrane transporter activity	GO:0015103	0.00460447	3107	GO:BP	Rho protein signal transduction	GO:0007266	8.84691e-07	137492	GO:BP	secondary alcohol metabolic process	GO:1902652	0.028924	23109	GO:MF	voltage-gated calcium channel activity	GO:0005245	2.31127e-08	10282	GO:BP	regulation of plasma membrane bounded cell projection organization	GO:0120035	0.000289817	253724	GO:BP	antigen processing and presentation	GO:0019882	2.11072e-06	64399	GO:BP	transcription, DNA-templated	GO:0006351	0.00476378
81611	GO:BP	sulfur compound metabolic process	GO:0006790	0.00239756	9890	GO:MF	kinase activity	GO:0016301	0.00470794	84061	GO:BP	positive regulation of vasculature development	GO:1904018	8.84691e-07	11222	GO:BP	regulation of intracellular transport	GO:0032386	0.028924	785	GO:MF	high voltage-gated calcium channel activity	GO:0008331	3.21873e-08	81853	GO:BP	cation transport	GO:0006812	0.000410414	116179	GO:BP	amine metabolic process	GO:0009308	2.13956e-06	8612	GO:BP	nucleic acid-templated transcription	GO:0097659	0.00480726
133619	GO:BP	regulation of signal transduction	GO:0009966	0.00260188	57689	GO:MF	tubulin binding	GO:0015631	0.00470794	114908	GO:BP	positive regulation of angiogenesis	GO:0045766	8.84691e-07	81555	GO:BP	telomere maintenance via telomerase	GO:0007004	0.028924	374378	GO:MF	voltage-gated ion channel activity	GO:0005244	2.76543e-06	5001	GO:BP	learning	GO:0007612	0.000453581	115352	GO:BP	organic acid metabolic process	GO:0006082	2.13956e-06	8495	GO:BP	regulation of cell projection organization	GO:0031344	0.00481345
9071	GO:BP	regulation of cell shape	GO:0008360	0.00260788	10472	GO:MF	GTP binding	GO:0005525	0.00470794	152137	GO:BP	cell communication	GO:0007154	8.84691e-07	55610	GO:BP	metabolic process	GO:0008152	0.0293947	8570	GO:MF	voltage-gated channel activity	GO:0022832	2.76543e-06	51649	GO:BP	postsynapse organization	GO:0099173	0.000456685	199720	GO:BP	cellular response to hypoxia	GO:0071456	2.13956e-06	8874	GO:BP	regulation of biological process	GO:0050789	0.00497495
23620	GO:BP	response to wounding	GO:0009611	0.00275313	816	GO:MF	guanyl ribonucleotide binding	GO:0032561	0.00506136	567	GO:BP	positive regulation of cell motility	GO:2000147	1.07981e-06	7879	GO:BP	RNA-dependent DNA biosynthetic process	GO:0006278	0.0318374	6751	GO:MF	protein binding	GO:0005515	6.54675e-06	84864	GO:BP	regulation of postsynaptic membrane neurotransmitter receptor levels	GO:0099072	0.000508445	1442	GO:BP	ATP metabolic process	GO:0046034	3.41395e-06	11149	GO:BP	peripheral nervous system development	GO:0007422	0.00511549
83648	GO:BP	organophosphate metabolic process	GO:0019637	0.00275313	64130	GO:MF	guanyl nucleotide binding	GO:0019001	0.00506136	1654	GO:BP	response to wounding	GO:0009611	1.12571e-06	29922	GO:BP	endoplasmic reticulum to Golgi vesicle-mediated transport	GO:0006888	0.0319859	3780	GO:MF	cation channel activity	GO:0005261	6.76845e-06	114932	GO:BP	regulation of biological process	GO:0050789	0.000537504	85438	GO:BP	cellular metabolic process	GO:0044237	3.6125e-06	5046	GO:BP	regulation of nervous system development	GO:0051960	0.00511549
114885	GO:BP	thioester metabolic process	GO:0035383	0.00275313	1804	GO:MF	active transmembrane transporter activity	GO:0022804	0.00507196	2628	GO:BP	system development	GO:0048731	1.22895e-06	23287	GO:BP	exosomal secretion	GO:1990182	0.0320962	8525	GO:MF	cytoskeletal protein binding	GO:0008092	6.76845e-06	8623	GO:BP	regulation of vesicle-mediated transport	GO:0060627	0.000688109	3805	GO:BP	cellular amino acid metabolic process	GO:0006520	3.6125e-06	9975	GO:BP	anatomical structure morphogenesis	GO:0009653	0.00518099
23043	GO:BP	acyl-CoA metabolic process	GO:0006637	0.00275313	777	GO:MF	calcium ion binding	GO:0005509	0.00635693	1410	GO:BP	viral process	GO:0016032	1.22895e-06	7571	GO:BP	proteolysis involved in cellular protein catabolic process	GO:0051603	0.0320962	54557	GO:MF	calcium channel activity	GO:0005262	7.93049e-06	7108	GO:BP	receptor localization to synapse	GO:0097120	0.000900229	26692	GO:BP	cellular response to decreased oxygen levels	GO:0036294	4.16224e-06	23097	GO:BP	RNA metabolic process	GO:0016070	0.00526584
501	GO:BP	response to organic substance	GO:0010033	0.0030388	28512	GO:MF	GTPase activity	GO:0003924	0.00693266	3399	GO:BP	animal organ development	GO:0048513	1.41381e-06	9320	GO:BP	protein ubiquitination	GO:0016567	0.0320962	51172	GO:MF	protein serine/threonine kinase activity	GO:0004674	1.35462e-05	55179	GO:BP	regulation of axonogenesis	GO:0050770	0.000974663	83900	GO:BP	cellular localization	GO:0051641	5.28011e-06	388403	GO:BP	RNA biosynthetic process	GO:0032774	0.00526584
79870	GO:BP	cell surface receptor signaling pathway	GO:0007166	0.0030388	84251	GO:MF	ion channel inhibitor activity	GO:0008200	0.00782568	165	GO:BP	positive regulation of biological process	GO:0048518	1.46056e-06	84240	GO:BP	RNA import into mitochondrion	GO:0035927	0.0320962	3360	GO:MF	gated channel activity	GO:0022836	2.39742e-05	51248	GO:BP	postsynaptic neurotransmitter receptor diffusion trapping	GO:0098970	0.000985716	3960	GO:BP	translational termination	GO:0006415	5.44061e-06	55636	GO:BP	positive regulation of cellular component movement	GO:0051272	0.00530275
2262	GO:BP	fatty acid oxidation	GO:0019395	0.0030388	1400	GO:MF	molecular function regulator	GO:0098772	0.00865201	11228	GO:BP	protein localization to organelle	GO:0033365	1.57283e-06	116224	GO:BP	negative regulation of ceramide biosynthetic process	GO:1900060	0.0320962	348180	GO:MF	calcium ion transmembrane transporter activity	GO:0015085	2.89038e-05	1652	GO:BP	receptor diffusion trapping	GO:0098953	0.000985716	725	GO:BP	activation of innate immune response	GO:0002218	6.64134e-06	54800	GO:BP	positive regulation of locomotion	GO:0040017	0.00554636
975	GO:BP	cellular amino acid catabolic process	GO:0009063	0.00308272	8237	GO:MF	kinase binding	GO:0019900	0.00888215	23471	GO:BP	positive regulation of locomotion	GO:0040017	1.59094e-06	27034	GO:BP	DNA metabolic process	GO:0006259	0.032983	54328	GO:MF	protein threonine kinase activity	GO:0106311	4.6041e-05	4358	GO:BP	neurotransmitter receptor diffusion trapping	GO:0099628	0.000985716	140850	GO:BP	regulation of mRNA metabolic process	GO:1903311	6.76591e-06	84457	GO:BP	protein modification process	GO:0036211	0.0056295
84152	GO:BP	regulation of multicellular organismal process	GO:0051239	0.00308272	23167	GO:MF	channel inhibitor activity	GO:0016248	0.00888215	10180	GO:BP	epithelial cell migration	GO:0010631	1.83315e-06	56944	GO:BP	sterol metabolic process	GO:0016125	0.032983	9284	GO:MF	protein serine kinase activity	GO:0106310	4.6041e-05	116092	GO:BP	regulation of postsynaptic neurotransmitter receptor activity	GO:0098962	0.00108587	8521	GO:BP	cellular response to interleukin-1	GO:0071347	7.00926e-06	7058	GO:BP	regulation of neurogenesis	GO:0050767	0.0056295
84059	GO:BP	dicarboxylic acid transport	GO:0006835	0.00317512	81706	GO:MF	structural constituent of postsynapse	GO:0099186	0.010128	2308	GO:BP	epithelium migration	GO:0090132	2.06255e-06	9897	GO:BP	proteasomal protein catabolic process	GO:0010498	0.0331575	8911	GO:MF	passive transmembrane transporter activity	GO:0022803	5.74824e-05	132789	GO:BP	protein localization	GO:0008104	0.00108587	259	GO:BP	organonitrogen compound biosynthetic process	GO:1901566	7.12519e-06	9169	GO:BP	cellular protein modification process	GO:0006464	0.0056295
388815	GO:BP	positive regulation of cell communication	GO:0010647	0.00317512	83636	GO:MF	nucleoside-triphosphatase activity	GO:0017111	0.0109398	6093	GO:BP	viral gene expression	GO:0019080	2.17291e-06	51441	GO:BP	process utilizing autophagic mechanism	GO:0061919	0.0331575	4150	GO:MF	channel activity	GO:0015267	5.74824e-05	55520	GO:BP	calcium ion transmembrane transport via high voltage-gated calcium channel	GO:0061577	0.00108587	10112	GO:BP	post-translational protein modification	GO:0043687	8.36312e-06	55749	GO:BP	peptidyl-threonine dephosphorylation	GO:0035970	0.0060326
7263	GO:BP	organic substance catabolic process	GO:1901575	0.00317512	8618	GO:MF	potassium channel activity	GO:0005267	0.0118222	79993	GO:BP	cytoplasmic translation	GO:0002181	2.17983e-06	79752	GO:BP	protein modification by small protein conjugation	GO:0032446	0.0331575	440896	GO:MF	ion channel activity	GO:0005216	7.96584e-05	29066	GO:BP	protein localization to cell junction	GO:1902414	0.00108587	140807	GO:BP	proteasome assembly	GO:0043248	1.01988e-05	22802	GO:BP	positive regulation of metabolic process	GO:0009893	0.0060326
167410	GO:BP	cell adhesion	GO:0007155	0.00317512	64919	GO:MF	potassium channel regulator activity	GO:0015459	0.0128907	6130	GO:BP	cellular macromolecule localization	GO:0070727	2.35335e-06	5511	GO:BP	autophagy	GO:0006914	0.0331575	1995	GO:MF	phosphotransferase activity, alcohol group as acceptor	GO:0016773	0.000105092	51112	GO:BP	regulation of cellular protein localization	GO:1903827	0.0011088	245711	GO:BP	regulation of cellular ketone metabolic process	GO:0010565	1.31413e-05	84498	GO:BP	myelin assembly	GO:0032288	0.0060326
2047	GO:BP	L-alpha-amino acid transmembrane transport	GO:1902475	0.00317512	122553	GO:MF	adenylate cyclase binding	GO:0008179	0.0136116	308	GO:BP	cell differentiation	GO:0030154	2.76612e-06	116461	GO:BP	extracellular exosome biogenesis	GO:0097734	0.0331575	57524	GO:MF	protein kinase activity	GO:0004672	0.000210316	55005	GO:BP	calcium ion transport	GO:0006816	0.00124566	5004	GO:BP	positive regulation of canonical Wnt signaling pathway	GO:0090263	1.35495e-05	51186	GO:BP	positive regulation of cellular protein metabolic process	GO:0032270	0.00608826
10611	GO:BP	inner ear development	GO:0048839	0.00317512	808	GO:MF	transferase activity, transferring phosphorus-containing groups	GO:0016772	0.0144902	11170	GO:BP	cellular developmental process	GO:0048869	2.76908e-06	56990	GO:BP	protein catabolic process	GO:0030163	0.0335928	2901	GO:MF	metal ion transmembrane transporter activity	GO:0046873	0.000569567	79590	GO:BP	system development	GO:0048731	0.00125798	57127	GO:BP	negative regulation of Wnt signaling pathway	GO:0030178	1.37357e-05	51621	GO:BP	nitrogen compound metabolic process	GO:0006807	0.0061474
29968	GO:BP	positive regulation of signaling	GO:0023056	0.00326116	9581	GO:MF	sodium ion transmembrane transporter activity	GO:0015081	0.0163126	7779	GO:BP	viral transcription	GO:0019083	2.76908e-06	55754	GO:BP	telomere maintenance	GO:0000723	0.0370921	79085	GO:MF	kinase activity	GO:0016301	0.000598507	5499	GO:BP	regulation of postsynaptic membrane potential	GO:0060078	0.00128672	931	GO:BP	RNA catabolic process	GO:0006401	1.52006e-05	118611	GO:BP	locomotion	GO:0040011	0.00617886
7009	GO:BP	L-glutamate transmembrane transport	GO:0015813	0.00328665	5529	GO:MF	GPI-linked ephrin receptor activity	GO:0005004	0.0198231	9741	GO:BP	negative regulation of biological process	GO:0048519	2.76908e-06	10987	GO:BP	protein-containing complex subunit organization	GO:0043933	0.0370921	79567	GO:MF	enzyme binding	GO:0019899	0.000598507	53407	GO:BP	biological regulation	GO:0065007	0.00132305	10317	GO:BP	cellular component organization or biogenesis	GO:0071840	1.61525e-05	9731	GO:BP	cellular metabolic process	GO:0044237	0.00734496
444	GO:BP	biological adhesion	GO:0022610	0.00328665	23646	GO:MF	pyrophosphatase activity	GO:0016462	0.0198231	57674	GO:BP	positive regulation of macromolecule metabolic process	GO:0010604	2.76908e-06	25978	GO:BP	viral life cycle	GO:0019058	0.0370921	11189	GO:MF	kinase binding	GO:0019900	0.000598507	124936	GO:BP	regulation of cellular component organization	GO:0051128	0.00132694	11199	GO:BP	regulation of catabolic process	GO:0009894	1.82817e-05	9448	GO:BP	cell junction assembly	GO:0034329	0.00734496
202151	GO:BP	glial cell differentiation	GO:0010001	0.00328665	148808	GO:MF	chloride channel activity	GO:0005254	0.02011	25923	GO:BP	nuclear-transcribed mRNA catabolic process	GO:0000956	3.22719e-06	51164	GO:BP	regulation of cellular localization	GO:0060341	0.0377614	5138	GO:MF	transferase activity, transferring phosphorus-containing groups	GO:0016772	0.000783975	9128	GO:BP	dendritic spine morphogenesis	GO:0060997	0.00135279	79852	GO:BP	cellular ketone metabolic process	GO:0042180	1.82817e-05	26064	GO:BP	positive regulation of cell motility	GO:2000147	0.00734496
10979	GO:BP	multicellular organismal homeostasis	GO:0048871	0.00328665	64219	GO:MF	microtubule binding	GO:0008017	0.0209816	1512	GO:BP	cell population proliferation	GO:0008283	3.24762e-06	57515	GO:BP	maturation of SSU-rRNA	GO:0030490	0.0405058	23367	GO:MF	acetylgalactosaminyltransferase activity	GO:0008376	0.00108394	22881	GO:BP	cytoskeleton organization	GO:0007010	0.00135279	10141	GO:BP	protein-DNA complex assembly	GO:0065004	1.85501e-05	24146	GO:BP	regulation of nucleic acid-templated transcription	GO:1903506	0.00734496
11331	GO:BP	amino acid import across plasma membrane	GO:0089718	0.00328665	2561	GO:MF	lipid binding	GO:0008289	0.0213487	23500	GO:BP	regulation of cell population proliferation	GO:0042127	3.73267e-06	56916	GO:BP	telomerase holoenzyme complex assembly	GO:1905323	0.0405611	2870	GO:MF	cytoskeletal anchor activity	GO:0008093	0.00174751	5935	GO:BP	cellular localization	GO:0051641	0.00135279	388939	GO:BP	cellular component organization	GO:0016043	2.10804e-05	57471	GO:BP	positive regulation of gliogenesis	GO:0014015	0.00734496
2040	GO:BP	lipid oxidation	GO:0034440	0.00328665	79012	GO:MF	amide binding	GO:0033218	0.0213487	3913	GO:BP	positive regulation of metabolic process	GO:0009893	3.81807e-06	23560	GO:BP	negative regulation of sphingolipid biosynthetic process	GO:0090155	0.0405611	148014	GO:MF	cation transmembrane transporter activity	GO:0008324	0.00219762	10069	GO:BP	ion transmembrane transport	GO:0034220	0.00135279	5314	GO:BP	mRNA catabolic process	GO:0006402	2.60469e-05	51700	GO:BP	movement of cell or subcellular component	GO:0006928	0.00734496
3983	GO:BP	L-amino acid transport	GO:0015807	0.00328665	8497	GO:MF	calcium channel activity	GO:0005262	0.0213895	967	GO:BP	regulation of developmental process	GO:0050793	3.81807e-06	10116	GO:BP	extracellular vesicle biogenesis	GO:0140112	0.0405611	5121	GO:MF	inorganic cation transmembrane transporter activity	GO:0022890	0.00372652	112770	GO:BP	calcium ion transmembrane transport	GO:0070588	0.00135617	114770	GO:BP	organic substance catabolic process	GO:1901575	2.81865e-05	8620	GO:BP	nucleic acid metabolic process	GO:0090304	0.00734496
79632	GO:BP	amino acid transport	GO:0006865	0.00364475	2044	GO:MF	protein kinase A regulatory subunit binding	GO:0034237	0.0242609	6156	GO:BP	signal transduction	GO:0007165	3.9621e-06	25879	GO:BP	mRNA polyadenylation	GO:0006378	0.0416323	29903	GO:MF	voltage-gated calcium channel activity involved in regulation of cytosolic calcium levels	GO:0099511	0.00384671	387921	GO:BP	regulation of regulated secretory pathway	GO:1903305	0.00143589	613266	GO:BP	intracellular protein transport	GO:0006886	2.83428e-05	94104	GO:BP	regulation of RNA biosynthetic process	GO:2001141	0.00734496
6837	GO:BP	cell morphogenesis involved in differentiation	GO:0000904	0.00366198	9312	GO:MF	adenyl nucleotide binding	GO:0030554	0.0247215	2195	GO:BP	protein targeting to membrane	GO:0006612	3.99617e-06	55763	GO:BP	DNA repair	GO:0006281	0.0416323	10452	GO:MF	voltage-gated calcium channel activity involved in regulation of presynaptic cytosolic calcium levels	GO:0099626	0.00384671	10693	GO:BP	phosphorylation	GO:0016310	0.00143589	5149	GO:BP	positive regulation of Wnt signaling pathway	GO:0030177	2.88648e-05	23528	GO:BP	regulation of transcription, DNA-templated	GO:0006355	0.00734496
4907	GO:BP	glutamine family amino acid catabolic process	GO:0009065	0.00367824	157	GO:MF	phospholipid binding	GO:0005543	0.025179	7764	GO:BP	antigen processing and presentation of endogenous peptide antigen	GO:0002483	3.99617e-06	1524	GO:BP	cellular catabolic process	GO:0044248	0.0417872	254122	GO:MF	protein domain specific binding	GO:0019904	0.00391867	64081	GO:BP	intracellular signal transduction	GO:0035556	0.00165259	5697	GO:BP	macroautophagy	GO:0016236	3.02167e-05	10541	GO:BP	regulation of cellular protein metabolic process	GO:0032268	0.00734496
9289	GO:BP	oligopeptide transport	GO:0006857	0.00387249	2774	GO:MF	protein kinase binding	GO:0019901	0.025179	6233	GO:BP	cellular protein localization	GO:0034613	4.11847e-06	51714	GO:BP	telomere maintenance via telomere lengthening	GO:0010833	0.0421591	2036	GO:MF	protein C-terminus binding	GO:0008022	0.00441017	29100	GO:BP	regulation of synapse structure or activity	GO:0050803	0.00171933	6317	GO:BP	regulation of mitotic cell cycle phase transition	GO:1901990	3.47768e-05	2055	GO:BP	positive regulation of cellular component organization	GO:0051130	0.00734496
643763	GO:BP	L-glutamate import	GO:0051938	0.00387249	7534	GO:MF	hydrolase activity, acting on acid anhydrides, in phosphorus-containing anhydrides	GO:0016818	0.0256341	10276	GO:BP	multicellular organismal process	GO:0032501	4.75019e-06	27042	GO:BP	RNA export from nucleus	GO:0006405	0.042253	6253	GO:MF	inorganic molecular entity transmembrane transporter activity	GO:0015318	0.00524554	83692	GO:BP	multicellular organismal process	GO:0032501	0.00171933	131920	GO:BP	Fc-epsilon receptor signaling pathway	GO:0038095	3.60714e-05	6877	GO:BP	mRNA processing	GO:0006397	0.00734496
9813	GO:BP	L-glutamate import across plasma membrane	GO:0098712	0.00387249	260293	GO:MF	hydrolase activity, acting on acid anhydrides	GO:0016817	0.0262134	10672	GO:BP	epithelial cell development	GO:0002064	5.46111e-06	47	GO:BP	positive regulation of telomere maintenance	GO:0032206	0.0427726	402665	GO:MF	dopamine receptor binding	GO:0050780	0.00670054	8396	GO:BP	positive regulation of potassium ion transmembrane transport	GO:1901381	0.00178008	85481	GO:BP	Fc receptor signaling pathway	GO:0038093	3.75595e-05	84307	GO:BP	centrosome cycle	GO:0007098	0.00743809
84681	GO:BP	sodium ion export across plasma membrane	GO:0036376	0.00387249	4760	GO:MF	NMDA glutamate receptor activity	GO:0004972	0.0268706	6188	GO:BP	negative regulation of cell differentiation	GO:0045596	5.46111e-06	55529	GO:BP	RNA polyadenylation	GO:0043631	0.0427726	8522	GO:MF	PDZ domain binding	GO:0030165	0.00686303	10137	GO:BP	localization	GO:0051179	0.00217898	57152	GO:BP	cellular component biogenesis	GO:0044085	4.28381e-05	57458	GO:BP	cellular nitrogen compound metabolic process	GO:0034641	0.00781698
187	GO:BP	circulatory system process	GO:0003013	0.00398275	4232	GO:MF	sodium channel inhibitor activity	GO:0019871	0.0268706	6132	GO:BP	cellular localization	GO:0051641	6.59001e-06	23484	GO:BP	positive regulation of establishment of protein localization	GO:1904951	0.0482022	23154	GO:MF	ion transmembrane transporter activity	GO:0015075	0.00686303	509	GO:BP	regulation of ion transmembrane transporter activity	GO:0032412	0.00224261	51298	GO:BP	protein-DNA complex subunit organization	GO:0071824	4.46462e-05	23405	GO:BP	neuron development	GO:0048666	0.00781698
54894	GO:BP	small molecule biosynthetic process	GO:0044283	0.00398275	2743	GO:MF	Roundabout binding	GO:0048495	0.0268706	3133	GO:BP	regulation of cell adhesion	GO:0030155	6.81095e-06	55207	GO:BP	regulation of alcohol biosynthetic process	GO:1902930	0.0483847	4916	GO:MF	tubulin binding	GO:0015631	0.0121978	7386	GO:BP	learning or memory	GO:0007611	0.00224261	644852	GO:BP	response to interleukin-1	GO:0070555	4.50237e-05	58476	GO:BP	positive regulation of cell migration	GO:0030335	0.0078741
5446	GO:BP	alpha-amino acid metabolic process	GO:1901605	0.00398275	27075	GO:MF	cAMP-dependent protein kinase inhibitor activity	GO:0004862	0.0268706	19	GO:BP	translational initiation	GO:0006413	9.21183e-06	56849	GO:BP	response to unfolded protein	GO:0006986	0.0496325	130612	GO:MF	phosphatase binding	GO:0019902	0.0123123	126823	GO:BP	protein phosphorylation	GO:0006468	0.00246313	146279	GO:BP	mRNA metabolic process	GO:0016071	4.85193e-05	8773	GO:BP	cell-cell junction assembly	GO:0007043	0.0078741
7078	GO:BP	catabolic process	GO:0009056	0.00398275	3964	GO:MF	adenyl ribonucleotide binding	GO:0032559	0.0270242	51201	GO:BP	macromolecule localization	GO:0033036	9.21183e-06	4076	GO:BP	telomere organization	GO:0032200	0.0496325	57338	GO:MF	purine ribonucleoside triphosphate binding	GO:0035639	0.0131594	5688	GO:BP	regulation of transporter activity	GO:0032409	0.00263932	245932	GO:BP	metabolic process	GO:0008152	5.94174e-05	10507	GO:BP	regulation of macromolecule metabolic process	GO:0060255	0.0078741
429	GO:BP	smoothened signaling pathway involved in ventral spinal cord patterning	GO:0021910	0.00401775	23089	GO:MF	ionotropic glutamate receptor binding	GO:0035255	0.0314211	22919	GO:BP	endothelium development	GO:0003158	9.21183e-06	5230	GO:BP	cellular nitrogen compound metabolic process	GO:0034641	0.0496325	9066	GO:MF	UDP-glycosyltransferase activity	GO:0008194	0.0131594	84975	GO:BP	chemical synaptic transmission, postsynaptic	GO:0099565	0.00267571	9002	GO:BP	hematopoietic progenitor cell differentiation	GO:0002244	6.09759e-05	9625	GO:BP	microtubule cytoskeleton organization	GO:0000226	0.00802443
4915	GO:BP	phosphorus metabolic process	GO:0006793	0.00410431	5099	GO:MF	phosphotransferase activity, phosphate group as acceptor	GO:0016776	0.0325039	5781	GO:BP	cellular response to stimulus	GO:0051716	1.26208e-05	5901	GO:BP	vacuole organization	GO:0007033	0.0496325	84687	GO:MF	calmodulin binding	GO:0005516	0.013609	2739	GO:BP	membrane depolarization	GO:0051899	0.00267887	84692	GO:BP	process utilizing autophagic mechanism	GO:0061919	6.8207e-05	20	GO:BP	cell junction organization	GO:0034330	0.00802443
137872	GO:BP	regulation of localization	GO:0032879	0.00427191	5718	GO:MF	proton-transporting ATP synthase activity, rotational mechanism	GO:0046933	0.0325039	3106	GO:BP	regulation of response to stimulus	GO:0048583	1.26334e-05	10438	GO:BP	histone H2A ubiquitination	GO:0033522	0.0496325	10501	GO:MF	nucleoside-triphosphatase regulator activity	GO:0060589	0.0142565	9054	GO:BP	actin filament-based process	GO:0030029	0.00277793	130106	GO:BP	autophagy	GO:0006914	6.8207e-05	825	GO:BP	regulation of cell development	GO:0060284	0.00812037
341640	GO:BP	alpha-amino acid catabolic process	GO:1901606	0.00427191	5530	GO:MF	ligand-gated cation channel activity	GO:0099094	0.032624	1879	GO:BP	regulation of cell differentiation	GO:0045595	1.33623e-05	53344	GO:BP	cellular protein metabolic process	GO:0044267	0.0496325	10446	GO:MF	syntaxin binding	GO:0019905	0.0145861	5719	GO:BP	sensory perception of touch	GO:0050975	0.00301507	168433	GO:BP	macromolecule catabolic process	GO:0009057	7.197e-05	2186	GO:BP	macromolecule modification	GO:0043412	0.00908337
150209	GO:BP	muscle system process	GO:0003012	0.0043385	4591	GO:MF	axon guidance receptor activity	GO:0008046	0.0369597	7159	GO:BP	Ras protein signal transduction	GO:0007265	1.40213e-05	8027	GO:BP	positive regulation of microglial cell migration	GO:1904141	0.0496325	6304	GO:MF	potassium channel activity	GO:0005267	0.0147348	71	GO:BP	regulation of signal transduction	GO:0009966	0.00301955	81025	GO:BP	T cell receptor signaling pathway	GO:0050852	7.53533e-05	84458	GO:BP	regulation of metabolic process	GO:0019222	0.00925025
404201	GO:BP	central nervous system development	GO:0007417	0.0043385	5110	GO:MF	P-type calcium transporter activity	GO:0005388	0.0369597	9314	GO:BP	protection from natural killer cell mediated cytotoxicity	GO:0042270	1.4998e-05	51397	GO:BP	viral budding	GO:0046755	0.0496325	8705	GO:MF	protein kinase binding	GO:0019901	0.016066	55226	GO:BP	ion transport	GO:0006811	0.00301955	284680	GO:BP	tumor necrosis factor-mediated signaling pathway	GO:0033209	7.73354e-05	9444	GO:BP	neuron projection morphogenesis	GO:0048812	0.00925025
7099	GO:BP	regulation of extracellular matrix assembly	GO:1901201	0.0043385	2039	GO:MF	amyloid-beta binding	GO:0001540	0.037054	387	GO:BP	positive regulation of gene expression	GO:0010628	1.83363e-05	60592	GO:CC	intracellular anatomical structure	GO:0005622	2.57357e-10	80790	GO:MF	purine ribonucleotide binding	GO:0032555	0.016114	4900	GO:BP	regulation of cellular localization	GO:0060341	0.00303186	150297	GO:BP	protein modification by small protein removal	GO:0070646	9.91808e-05	201562	GO:BP	regulation of plasma membrane bounded cell projection organization	GO:0120035	0.0101016
65265	GO:BP	cell junction organization	GO:0034330	0.0043385	8567	GO:MF	voltage-gated calcium channel activity involved in positive regulation of presynaptic cytosolic calcium levels	GO:0099635	0.037054	58473	GO:BP	enzyme linked receptor protein signaling pathway	GO:0007167	2.09681e-05	132	GO:CC	intracellular organelle	GO:0043229	3.32558e-08	23139	GO:MF	SH3 domain binding	GO:0017124	0.0172703	1431	GO:BP	actin cytoskeleton organization	GO:0030036	0.00316164	317701	GO:BP	electron transport chain	GO:0022900	9.91808e-05	115426	GO:BP	growth	GO:0040007	0.0103905
79643	GO:BP	cell migration	GO:0016477	0.00467475	2161	GO:MF	P-type calcium transporter activity involved in regulation of presynaptic cytosolic calcium ion concentration	GO:1905056	0.037054	1278	GO:BP	response to stimulus	GO:0050896	2.39611e-05	4189	GO:CC	intracellular organelle lumen	GO:0070013	2.30819e-07	124044	GO:MF	binding	GO:0005488	0.0179627	55617	GO:BP	regulation of transmembrane transporter activity	GO:0022898	0.00322916	80737	GO:BP	respiratory electron transport chain	GO:0022904	9.91808e-05	7082	GO:BP	regulation of localization	GO:0032879	0.0103905
26018	GO:BP	cyclic-nucleotide-mediated signaling	GO:0019935	0.00490947	2043	GO:MF	ceramide binding	GO:0097001	0.037054	5587	GO:BP	establishment of localization in cell	GO:0051649	2.45416e-05	84312	GO:CC	membrane-enclosed lumen	GO:0031974	2.30819e-07	1951	GO:MF	voltage-gated calcium channel activity involved in AV node cell action potential	GO:0086056	0.0179627	10093	GO:BP	positive regulation of potassium ion transport	GO:0043268	0.00324394	25794	GO:BP	mitochondrial transport	GO:0006839	0.000113401	10983	GO:BP	RNA splicing	GO:0008380	0.0103905
89932	GO:BP	tissue development	GO:0009888	0.00496817	2257	GO:MF	calcium-dependent protein binding	GO:0048306	0.037054	51704	GO:BP	antigen processing and presentation of endogenous antigen	GO:0019883	2.52912e-05	51121	GO:CC	organelle lumen	GO:0043233	2.30819e-07	221424	GO:MF	purine nucleotide binding	GO:0017076	0.0179627	25979	GO:BP	cognition	GO:0050890	0.0034449	83902	GO:BP	mitochondrial ATP synthesis coupled electron transport	GO:0042775	0.000113574	443	GO:BP	multicellular organismal process	GO:0032501	0.010787
55540	GO:BP	phosphate-containing compound metabolic process	GO:0006796	0.00496817	54931	GO:MF	calcium:cation antiporter activity involved in regulation of postsynaptic cytosolic calcium ion concentration	GO:1905060	0.037054	25937	GO:BP	negative regulation of cellular process	GO:0048523	2.65185e-05	60491	GO:CC	intracellular membrane-bounded organelle	GO:0043231	1.66641e-06	30815	GO:MF	ribonucleotide binding	GO:0032553	0.0179627	1612	GO:BP	neuron projection organization	GO:0106027	0.00345186	3234	GO:BP	ATP synthesis coupled electron transport	GO:0042773	0.000124369	79844	GO:BP	positive regulation of protein metabolic process	GO:0051247	0.010787
8601	GO:BP	gap junction assembly	GO:0016264	0.00509854	400745	GO:MF	neurotransmitter receptor activity involved in regulation of postsynaptic cytosolic calcium ion concentration	GO:0099583	0.037054	9429	GO:BP	regulation of signal transduction	GO:0009966	2.75194e-05	63979	GO:CC	organelle	GO:0043226	1.66641e-06	10921	GO:MF	potassium ion transmembrane transporter activity	GO:0015079	0.0193962	57544	GO:BP	regulation of voltage-gated calcium channel activity	GO:1901385	0.00398505	133874	GO:BP	mitotic cell cycle phase transition	GO:0044772	0.000141374	144811	GO:BP	actin cytoskeleton organization	GO:0030036	0.0111324
117	GO:BP	cell morphogenesis involved in neuron differentiation	GO:0048667	0.00509854	60680	GO:MF	L-aspartate:2-oxoglutarate aminotransferase activity	GO:0004069	0.037054	5080	GO:BP	regulation of cell death	GO:0010941	2.79976e-05	6880	GO:CC	cytoplasm	GO:0005737	1.93811e-06	774	GO:MF	actin binding	GO:0003779	0.0223246	5700	GO:BP	signal transduction	GO:0007165	0.00424974	91662	GO:BP	posttranscriptional regulation of gene expression	GO:0010608	0.000151941	55182	GO:BP	centriole replication	GO:0007099	0.011231
80221	GO:BP	spinal cord dorsal/ventral patterning	GO:0021513	0.00509854	9378	GO:MF	syntaxin-3 binding	GO:0030348	0.037054	4780	GO:BP	response to growth factor	GO:0070848	2.79976e-05	221830	GO:CC	nuclear lumen	GO:0031981	4.69339e-06	23466	GO:MF	calcium channel regulator activity	GO:0005246	0.0243814	334	GO:BP	metal ion transport	GO:0030001	0.00437615	128954	GO:BP	positive regulation of innate immune response	GO:0045089	0.000174672	6599	GO:BP	primary metabolic process	GO:0044238	0.0120104
79901	GO:BP	regulation of epithelial cell proliferation	GO:0050678	0.00509854	29094	GO:MF	ATPase	GO:0016887	0.037054	27333	GO:BP	T cell mediated cytotoxicity	GO:0001913	2.82295e-05	51001	GO:CC	nucleoplasm	GO:0005654	1.23376e-05	155382	GO:MF	SNARE binding	GO:0000149	0.02537	27346	GO:BP	synapse maturation	GO:0060074	0.00492307	157983	GO:BP	organonitrogen compound metabolic process	GO:1901564	0.000210823	84735	GO:BP	microtubule organizing center organization	GO:0031023	0.0125669
3030	GO:BP	neuron projection development	GO:0031175	0.00522514	9118	GO:MF	heparan sulfate 6-O-sulfotransferase activity	GO:0017095	0.037054	6678	GO:BP	protein localization	GO:0008104	2.99384e-05	11120	GO:CC	membrane-bounded organelle	GO:0043227	3.70663e-05	56666	GO:MF	spectrin binding	GO:0030507	0.0256882	29106	GO:BP	positive regulation of cellular protein localization	GO:1903829	0.00492307	64111	GO:BP	NIK/NF-kappaB signaling	GO:0038061	0.000215376	55213	GO:BP	regulation of cellular macromolecule biosynthetic process	GO:2000112	0.0129906
10897	GO:BP	positive regulation of signal transduction	GO:0009967	0.00541133	5569	GO:MF	N-terminal myristoylation domain binding	GO:0031997	0.037054	130132	GO:BP	leukocyte cell-cell adhesion	GO:0007159	3.34503e-05	64981	GO:CC	cytosol	GO:0005829	6.81247e-05	4061	GO:MF	voltage-gated potassium channel activity	GO:0005249	0.0256882	398	GO:BP	protein localization to cytoskeleton	GO:0044380	0.0049787	3950	GO:BP	regulation of canonical Wnt signaling pathway	GO:0060828	0.000232937	4149	GO:BP	membrane lipid metabolic process	GO:0006643	0.0143301
124540	GO:BP	semicircular canal development	GO:0060872	0.00556482	5575	GO:MF	protein C-terminus binding	GO:0008022	0.0380672	754	GO:BP	cell death	GO:0008219	3.61573e-05	5562	GO:CC	protein-containing complex	GO:0032991	0.00191082	11113	GO:MF	acetylcholine receptor binding	GO:0033130	0.0256882	5710	GO:BP	dopamine receptor signaling pathway	GO:0007212	0.0050496	4111	GO:BP	nucleobase-containing compound catabolic process	GO:0034655	0.000235196	27161	GO:BP	regulation of organelle assembly	GO:1902115	0.0143301
8644	GO:BP	ear development	GO:0043583	0.00556482	9615	GO:MF	cAMP-dependent protein kinase regulator activity	GO:0008603	0.0461099	1495	GO:BP	apoptotic process	GO:0006915	3.61573e-05	60561	GO:CC	late endosome	GO:0005770	0.00225348	285761	GO:MF	GTPase binding	GO:0051020	0.0293917	3190	GO:BP	regulation of AMPA receptor activity	GO:2000311	0.00570531	81494	GO:BP	cellular component disassembly	GO:0022411	0.000265483	94015	GO:BP	sphingomyelin metabolic process	GO:0006684	0.0143301
2946	GO:BP	cell population proliferation	GO:0008283	0.00561275	5178	GO:MF	kinesin binding	GO:0019894	0.046388	6191	GO:BP	renal system development	GO:0072001	3.68348e-05	23262	GO:CC	late endosome membrane	GO:0031902	0.00225348	29888	GO:MF	N-acetylgalactosaminyl-proteoglycan 3-beta-glucuronosyltransferase activity	GO:0050510	0.0296464	8775	GO:BP	multicellular organism development	GO:0007275	0.00570531	50831	GO:BP	protein transport	GO:0015031	0.00028398	7091	GO:BP	sphingomyelin biosynthetic process	GO:0006686	0.0143301
2746	GO:BP	glutamate metabolic process	GO:0006536	0.00569731	91663	GO:MF	PDZ domain binding	GO:0030165	0.0489166	1465	GO:BP	regulation of intracellular signal transduction	GO:1902531	3.83554e-05	51567	GO:CC	intracellular protein-containing complex	GO:0140535	0.00242539	271	GO:MF	transferase activity	GO:0016740	0.0296464	84067	GO:BP	regulation of nervous system process	GO:0031644	0.00570531	3225	GO:BP	protein-containing complex disassembly	GO:0032984	0.000308722	79899	GO:BP	cell-cell junction organization	GO:0045216	0.0143301
10455	GO:BP	multicellular organismal response to stress	GO:0033555	0.00579299	10904	GO:MF	protein kinase regulator activity	GO:0019887	0.049358	4174	GO:BP	regulation of protein metabolic process	GO:0051246	3.85018e-05	85457	GO:CC	endosome	GO:0005768	0.00801014	139728	GO:MF	p53 binding	GO:0002039	0.0300434	7257	GO:BP	axon guidance	GO:0007411	0.00575147	133558	GO:BP	cellular component assembly	GO:0022607	0.000315044	54149	GO:BP	negative regulation of centriole replication	GO:0046600	0.0143301
375704	GO:BP	spinal cord patterning	GO:0021511	0.00594015	54749	GO:BP	synaptic signaling	GO:0099536	6.90022e-36	3490	GO:BP	regulation of epithelial cell migration	GO:0010632	4.08217e-05	11097	GO:CC	endosome membrane	GO:0010008	0.00801014	10858	GO:MF	nucleoside phosphate binding	GO:1901265	0.0311597	337867	GO:BP	macromolecule localization	GO:0033036	0.00587102	3034	GO:BP	cellular protein catabolic process	GO:0044257	0.000337584	1368	GO:BP	cellular process	GO:0009987	0.0143301
7205	GO:BP	monocarboxylic acid catabolic process	GO:0072329	0.00674672	84918	GO:BP	chemical synaptic transmission	GO:0007268	1.10128e-34	9452	GO:BP	establishment of protein localization to membrane	GO:0090150	4.24414e-05	51603	GO:CC	endomembrane system	GO:0012505	0.00801014	3761	GO:MF	nucleotide binding	GO:0000166	0.0311597	51019	GO:BP	regulation of alternative mRNA splicing, via spliceosome	GO:0000381	0.00587102	378832	GO:BP	proteolysis involved in cellular protein catabolic process	GO:0051603	0.000403658	57475	GO:BP	nucleobase-containing compound biosynthetic process	GO:0034654	0.0144523
5445	GO:BP	actin filament-based process	GO:0030029	0.00752591	1740	GO:BP	anterograde trans-synaptic signaling	GO:0098916	1.10128e-34	51296	GO:BP	regulation of anatomical structure morphogenesis	GO:0022603	4.58315e-05	136319	GO:CC	transferase complex	GO:1990234	0.008904	26038	GO:MF	GTPase activity	GO:0003924	0.0311597	5306	GO:BP	neuron projection guidance	GO:0097485	0.00587102	5030	GO:BP	negative regulation of mitotic cell cycle phase transition	GO:1901991	0.000403658	10432	GO:BP	aromatic compound biosynthetic process	GO:0019438	0.0144523
51084	GO:BP	anatomical structure morphogenesis	GO:0009653	0.00768914	57552	GO:BP	trans-synaptic signaling	GO:0099537	2.40005e-34	25777	GO:BP	regulation of programmed cell death	GO:0043067	4.61445e-05	57103	GO:CC	nucleolus	GO:0005730	0.0105781	9612	GO:MF	ATP binding	GO:0005524	0.0340156	6119	GO:BP	positive regulation of cation transmembrane transport	GO:1904064	0.00599237	4100	GO:BP	inner mitochondrial membrane organization	GO:0007007	0.000444256	23446	GO:BP	chordate embryonic development	GO:0043009	0.0146375
3998	GO:BP	glutamate catabolic process	GO:0006538	0.00795599	516	GO:BP	regulation of transport	GO:0051049	1.16307e-25	23034	GO:BP	response to endogenous stimulus	GO:0009719	5.27813e-05	317649	GO:CC	nuclear body	GO:0016604	0.0105781	286411	GO:MF	MAP kinase phosphatase activity	GO:0033549	0.0343642	1892	GO:BP	dendrite morphogenesis	GO:0048813	0.00607798	2986	GO:BP	mitochondrial respiratory chain complex III assembly	GO:0034551	0.00046888	158471	GO:BP	segmentation	GO:0035282	0.0151239
10654	GO:BP	glutathione transport	GO:0034635	0.00795599	7447	GO:BP	nervous system development	GO:0007399	1.63882e-23	4904	GO:BP	small GTPase mediated signal transduction	GO:0007264	5.41219e-05	1525	GO:CC	GID complex	GO:0034657	0.0105781	5528	GO:MF	molecular adaptor activity	GO:0060090	0.0371705	3704	GO:BP	dendritic spine development	GO:0060996	0.00612696	284836	GO:BP	respiratory chain complex III assembly	GO:0017062	0.00046888	648	GO:BP	adult walking behavior	GO:0007628	0.0151239
387758	GO:BP	retinoid metabolic process	GO:0001523	0.00828929	9353	GO:BP	vesicle-mediated transport in synapse	GO:0099003	2.65542e-22	143458	GO:BP	regulation of signaling	GO:0023051	5.60754e-05	11051	GO:CC	cytoplasmic vesicle	GO:0031410	0.011652	27319	GO:MF	protein phosphatase binding	GO:0019903	0.0380478	28957	GO:BP	positive regulation of excitatory postsynaptic potential	GO:2000463	0.00642004	995	GO:BP	proteasomal protein catabolic process	GO:0010498	0.000473905	50809	GO:BP	positive regulation of developmental process	GO:0051094	0.0154602
163175	GO:BP	cellular amino acid metabolic process	GO:0006520	0.00828929	57709	GO:BP	inorganic ion transmembrane transport	GO:0098660	4.68791e-22	9639	GO:BP	response to lipid	GO:0033993	5.67745e-05	3298	GO:CC	intracellular vesicle	GO:0097708	0.011652	3757	GO:MF	GTPase regulator activity	GO:0030695	0.039008	2108	GO:BP	excitatory postsynaptic potential	GO:0060079	0.00699445	260436	GO:BP	protein deubiquitination	GO:0016579	0.000482711	283755	GO:BP	negative regulation of transcription by RNA polymerase II	GO:0000122	0.015496
1501	GO:BP	regulation of cell population proliferation	GO:0042127	0.00828929	51141	GO:BP	cell-cell signaling	GO:0007267	5.18882e-22	79602	GO:BP	establishment of protein localization to organelle	GO:0072594	5.78232e-05	23142	GO:CC	ribonucleoprotein complex	GO:1990904	0.0120919	9091	GO:MF	acetylglucosaminyltransferase activity	GO:0008375	0.0390696	27258	GO:BP	response to organonitrogen compound	GO:0010243	0.00768006	11009	GO:BP	protein catabolic process	GO:0030163	0.000497782	286343	GO:BP	RNA splicing, via transesterification reactions with bulged adenosine as nucleophile	GO:0000377	0.0155987
10804	GO:BP	positive regulation of chondrocyte differentiation	GO:0032332	0.0084033	6059	GO:BP	synapse organization	GO:0050808	5.44523e-22	1937	GO:BP	epithelial cell differentiation	GO:0030855	5.96885e-05	123169	GO:CC	catalytic complex	GO:1902494	0.0135775	4130	GO:MF	voltage-gated calcium channel activity involved in cardiac muscle cell action potential	GO:0086007	0.039145	26121	GO:BP	modulation of excitatory postsynaptic potential	GO:0098815	0.00768006	3226	GO:BP	cellular macromolecule catabolic process	GO:0044265	0.000498723	3092	GO:BP	mRNA splicing, via spliceosome	GO:0000398	0.0155987
221074	GO:BP	regulation of cell development	GO:0060284	0.00870405	6327	GO:BP	ion transmembrane transport	GO:0034220	1.016e-21	3566	GO:BP	response to stress	GO:0006950	6.50052e-05	29074	GO:CC	Cul4B-RING E3 ubiquitin ligase complex	GO:0031465	0.014395	57863	GO:MF	neuroligin family protein binding	GO:0097109	0.039145	5476	GO:BP	positive regulation of protein localization to centrosome	GO:1904781	0.00787049	353514	GO:BP	response to oxygen levels	GO:0070482	0.000498723	54885	GO:BP	regulation of macromolecule biosynthetic process	GO:0010556	0.0155987
1666	GO:BP	positive regulation of intracellular signal transduction	GO:1902533	0.00893245	26999	GO:BP	cation transmembrane transport	GO:0098655	4.16408e-21	375061	GO:BP	antigen processing and presentation of endogenous peptide antigen via MHC class I via ER pathway, TAP-independent	GO:0002486	6.50052e-05	29058	GO:CC	nucleus	GO:0005634	0.0164171	27092	GO:MF	D2 dopamine receptor binding	GO:0031749	0.039145	2271	GO:BP	dendritic spine organization	GO:0097061	0.00787049	388323	GO:BP	cellular amide metabolic process	GO:0043603	0.000514843	148203	GO:BP	regulation of protein metabolic process	GO:0051246	0.0155987
3400	GO:BP	glutamine family amino acid metabolic process	GO:0009064	0.00894959	54602	GO:BP	synaptic vesicle cycle	GO:0099504	5.57992e-21	5725	GO:BP	response to chemical	GO:0042221	6.50052e-05	92255	GO:CC	vacuole	GO:0005773	0.022277	4761	GO:MF	adenyl ribonucleotide binding	GO:0032559	0.039145	23184	GO:BP	positive regulation of cellular process	GO:0048522	0.00787049	3906	GO:BP	proteasome-mediated ubiquitin-dependent protein catabolic process	GO:0043161	0.000514963	5501	GO:BP	cellular nitrogen compound biosynthetic process	GO:0044271	0.0155987
10591	GO:BP	import across plasma membrane	GO:0098739	0.0092677	5912	GO:BP	transport	GO:0006810	7.72681e-21	4052	GO:BP	antigen processing and presentation of endogenous peptide antigen via MHC class I via ER pathway	GO:0002484	6.50052e-05	27249	GO:CC	nuclear speck	GO:0016607	0.0236088	27439	GO:MF	beta-1 adrenergic receptor binding	GO:0031697	0.039145	3033	GO:BP	regulation of system process	GO:0044057	0.00827935	150577	GO:BP	regulation of cell cycle phase transition	GO:1901987	0.000621396	1739	GO:BP	regulation of centrosome duplication	GO:0010824	0.0156353
11341	GO:BP	intrahepatic bile duct development	GO:0035622	0.00949086	10479	GO:BP	modulation of chemical synaptic transmission	GO:0050804	1.29916e-20	2852	GO:BP	positive regulation of protein metabolic process	GO:0051247	7.06356e-05	23219	GO:CC	transport vesicle	GO:0030133	0.0242178	23008	GO:MF	delayed rectifier potassium channel activity	GO:0005251	0.0397451	11230	GO:BP	regulation of catalytic activity	GO:0050790	0.00885642	9247	GO:BP	regulation of mitotic cell cycle	GO:0007346	0.000678198	29127	GO:BP	cellular macromolecule metabolic process	GO:0044260	0.0156353
2697	GO:BP	cellular sodium ion homeostasis	GO:0006883	0.00970709	55854	GO:BP	regulation of trans-synaptic signaling	GO:0099177	1.3905e-20	8793	GO:BP	endothelial cell development	GO:0001885	7.10146e-05	51534	GO:CC	ESCRT complex	GO:0036452	0.0243494	255783	GO:MF	adenyl nucleotide binding	GO:0030554	0.0438694	5250	GO:BP	inorganic ion transmembrane transport	GO:0098660	0.00885642	55584	GO:BP	modification-dependent macromolecule catabolic process	GO:0043632	0.000702278	8549	GO:BP	centriole assembly	GO:0098534	0.0156353
1979	GO:BP	cell projection organization	GO:0030030	0.0099829	955	GO:BP	establishment of localization	GO:0051234	4.15819e-20	27147	GO:BP	regulation of cell communication	GO:0010646	7.42109e-05	57221	GO:CC	recycling endosome	GO:0055037	0.0243494	6829	GO:MF	transmembrane transporter activity	GO:0022857	0.0452848	5393	GO:BP	regulation of secretion by cell	GO:1903530	0.00910825	204474	GO:BP	carbohydrate derivative metabolic process	GO:1901135	0.000739069	6446	GO:BP	positive regulation of cellular component biogenesis	GO:0044089	0.0161565
[truncated: 1,520 more rows]

## Sheet: S4. NDC module annotation
Yellow, synaptic signaling					Turquoise, metabolism					Tan, transport					Red, signaling					Pink, signalling					Greenyellow, VG channel activity					Green, mitochondrion					Brown, immune system					Blue, transcription					Black, synaptic signaling
[truncated: 2,837 more rows]

## Sheet: S5. preservation stats TLE AD
Module name	moduleSize	Zsummary.pres	Zdensity.pres	Zconnectivity.pres	Z.propVarExplained.pres	Z.meanSignAwareKME.pres	Z.meanSignAwareCorDat.pres	Z.meanAdj.pres	Z.meanMAR.pres	Z.cor.kIM	Z.cor.kME	Z.cor.kMEall	Z.cor.cor	Z.cor.MAR
[truncated: 18 more rows]

[truncated: 1 more sheets: S6. Preservation stats TLE NDC]
